# Supplementary material for: Cytological and proteomic analyses of floral buds reveal an altered atlas of meiosis in autopolyploid Brassica rapa
Source: Cell Biosci. 2019 Jun 17;9:49. doi: 10.1186/s13578-019-0313-z (PMC6580506; doi:10.1186/s13578-019-0313-z)
Supplement: Supplementary file 1 — Additional file 1: Table S1. Primer sequences for quantitative RT-PCR analysis of candidate proteins. Table S2. DEPs identified in autotetraploid B. rapa. Table S3. The identified 204 DEPs with correlated DEGs in autotetraploid B. rapa. Table S4. The identified 358 DEPs with no change in the transcript level in autotetraploid B. rapa. [file 13578_2019_313_MOESM1_ESM.xlsx]

## Sheet: Table S1
Table S1 Primer sequences for qRT-PCR
Protein accession	Protein description	Primer Sequences (5’-3’)	pimer length	annealing temperature
Bra007566	actin-related proteins	GGCAATGGAAGCACTTGTCG	20	57.4
		GCTCCTTCAAGAACTGGGCA	20	58
Bra014969	kinesin-like protein	GCTTGCAGTCATCTCCACCT	20	56.3
		ACAGTTGACGCACTATCGGT	20	57.7
Bra004101	glycerophosphoryl diester phosphodiesterase	TGCATCCATTGTTGATTTTCTGGT	24	54.7
		AGGTGTTTGGGCGATGTTTG	20	56.3
Bra030569	malate dehydrogenase	GCTCGTCAAGAACGATGAGTG	21	56.1
		CGACAAGTGACAGGGAAGGA	20	57
Bra038644	chromatin-associated protein Dek	GCGACCGAAACCCTAGAAGG	20	58.6
		CGCAGAGGAGTAGAGAGGGA	20	58.3
Bra004288	CCCH-type Zn-finger protein	AGGACGCGGAGAATCAGAAC	20	57.3
		CTACGGCTCCACGAGGTTTT	20	57.6
Bra000315	chitinase	TCAGGACCCACACCTGTCTC	20	59.4
		TCCCTGATAGGCTGGGAAAGAT	22	57.6
Bra003476	aspartyl protease	CGGTGACGGGTCTTTTACCA	20	57.5
		CGTCTGCGAGGGAAACGATA	20	57.3
Bra005829	histone H3 methyltransferase SUV39H1/Clr4	ACACCTCAGAGCCTTCGTTG	20	57.6
		TTTCTCCGCCACTGTGATCC	20	57.7
Bra013499	transcriptional regulator BRCA1	CCCCGAGATGGGTAAACACC	20	58.5
		GAGAAAGAGCGGAGACGGAG	20	58
Bra018652	ATP-dependent DNA ligase I	GCATTCGACGCTCTCATGTC	20	56.6
		ATCCTCCGCGATTGAAGGTG	20	57.7
Bra003214	Triosephosphate isomerase	GGTCACTCTGAAAGGAGGGC	20	58.4
		GCTATGCACGTAGAGCGAGT	20	57.3

## Sheet: Table S2
Table S2 Differentially expressed proteins identified in the comparison of autotetraploid B. rapa and dipolid B. rapa (Up-regulated proteins were marked in red while down-regulated proteinswere marked in green)
protein accession	description	refseq ID	MW [kDa]	coverage[%]	Peptides	Unique peptides	4x/2x Ratio	4x/2x P value	Regulated
Bra011584	catalase-2 [Brassica rapa]	ref|XP_009106100.1|	60.531	21.6	11	1	30.3673	5.24967e-06	Up
Bra004101	glycerophosphodiester phosphodiesterase GDPDL3-like [Brassica rapa]	ref|XP_009105134.1|	81.309	12.4	9	2	20.1906	0.000707627	Up
Bra021469	probable tRNA (guanine(26)-N(2))-dimethyltransferase 2 [Brassica rapa]	ref|XP_009117910.1|	63.69	8.6	4	2	16.4277	0.00220027	Up
Bra035599	heat shock protein 90-2-like isoform X2 [Brassica napus]	ref|XP_013685420.1|	64.19	42.6	31	1	11.1606	0.00069969	Up
Bra012409	glutathione S-transferase U13-like [Brassica rapa]	ref|XP_009103770.1|	11.64	25.5	2	1	8.72929	1.00609e-05	Up
Bra030569	malate dehydrogenase, cytoplasmic 2-like [Brassica rapa]	ref|XP_009111105.1|	35.84	28	11	1	7.59572	1.03264e-05	Up
Bra000913	tolB protein-like protein [Arabidopsis thaliana]	ref|NP_001329613.1|	72.236	9.8	4	4	7.34045	3.99828e-05	Up
Bra020061	tubulin alpha-3 chain-like [Brassica rapa]	ref|XP_009126388.1|	49.657	32.2	15	1	6.87811	0.00170039	Up
Bra008025	trypsin inhibitor B-like [Brassica napus]	ref|XP_013659948.1|	23.226	18.1	3	3	6.74578	0.000343194	Up
Bra000675	patellin-5 [Brassica rapa]	ref|XP_009134136.1|	35.934	7.1	2	1	6.71256	1.82637e-05	Up
Bra041132	bark lectin isoform 2-like [Brassica napus]	ref|XP_013718298.1|	24.203	9.5	2	2	6.58745	0.00426673	Up
Bra037085	proteasome subunit alpha type-4-A [Camelina sativa]	ref|XP_010488227.1|	34.074	15.6	4	2	6.48911	0.000561063	Up
Bra004105	YTH domain-containing family protein 2-like isoform X3 [Brassica rapa]	ref|XP_009105137.1|	45.073	18.7	7	5	6.3304	8.56395e-05	Up
Bra010272	serine carboxypeptidase-like 29 [Brassica rapa]	ref|XP_018509464.1|	52.882	9	4	2	5.9647	2.50633e-08	Up
Bra014744	triosephosphate isomerase, cytosolic [Brassica rapa]	ref|XP_009139165.1|	27.238	43.3	10	1	5.62368	0.000152746	Up
Bra010401	proton pump-interactor 1-like isoform X1 [Brassica rapa]	ref|XP_009109133.1|	84.056	20.2	19	8	5.60425	6.99626e-07	Up
Bra023446	mitochondrial phosphate carrier protein 3, mitochondrial-like [Brassica rapa]	ref|XP_009125960.1|	39.892	34.9	13	1	5.51143	0.00127681	Up
Bra022697	vesicle-associated protein 4-1 [Brassica rapa]	ref|XP_009127114.1|	29.962	10.2	2	2	5.33689	0.00049173	Up
Bra021176	myrosinase-binding protein 2-like [Brassica rapa]	ref|XP_009114784.1|	50.15	14.8	6	6	5.15715	4.01062e-05	Up
Brassica_rapa_Pekinensis_newGene_396	Polynucleotidyl transferase, ribonuclease H-like superfamily protein [Arabidopsis thaliana]	ref|NP_186790.2|	19.727	12.7	2	2	5.09454	8.01736e-05	Up
Bra000056	PRA1 family protein B4 [Brassica rapa]	ref|XP_009133249.1|	23.628	10.8	2	2	4.63137	4.24008e-05	Up
Bra005824	calcium-dependent protein kinase 1-like [Brassica rapa]	ref|XP_009130843.1|	67.516	5.6	3	1	4.56751	0.00044038	Up
Bra035006	nitrilase 2 [Brassica rapa]	ref|XP_009123306.1|	36.225	26.1	6	3	4.417	0.00029424	Up
Bra000445	probable pre-mRNA-splicing factor ATP-dependent RNA helicase DEAH3 isoform X1 [Brassica rapa]	ref|XP_009133805.1|	82.297	27.8	17	11	4.28566	8.64977e-09	Up
Bra022535	lipoxygenase 2, chloroplastic-like [Brassica rapa]	ref|XP_009127328.1|	92.536	23.6	22	14	4.10339	0.0011505	Up
Bra019290	MAR-binding filament-like protein 1 [Brassica rapa]	ref|XP_018512903.1|	42.146	6.3	3	1	3.93368	2.85361e-06	Up
Bra006310	F-box protein At4g22390-like isoform X1 [Brassica napus]	ref|XP_013728347.1|	41.811	5.4	2	2	3.81646	4.04577e-05	Up
Bra000163	clathrin light chain 2-like [Brassica napus]	ref|XP_013734540.1|	29.198	34.5	11	5	3.73655	7.03462e-06	Up
Bra038876	bifunctional epoxide hydrolase 2-like [Brassica napus]	ref|XP_013744658.1|	37.022	6.7	2	1	3.64789	2.4649e-05	Up
Bra006368	inositol-tetrakisphosphate 1-kinase 1-like [Brassica rapa]	ref|XP_009131556.1|	36.647	10.9	4	2	3.64586	0.000644049	Up
Bra000129	jacalin-related lectin 22 [Brassica rapa]	ref|XP_018512513.1|	49.377	18.1	7	7	3.61681	0.000149959	Up
Bra013721	MLP-like protein 328 isoform X2 [Brassica napus]	ref|XP_013671841.1|	17.562	27.8	4	3	3.61153	0.000109651	Up
Bra016380	14-3-3-like protein GF14 omega [Brassica rapa]	ref|XP_009110140.1|	29.103	40.9	9	6	3.54093	0.000190548	Up
Bra010626	cinnamyl alcohol dehydrogenase 7 [Brassica rapa]	ref|XP_018509381.1|	37.678	12.7	5	5	3.52264	1.64426e-05	Up
Bra010217	early nodulin-like protein 1 [Brassica napus]	ref|XP_013746795.1|	18.699	14.3	3	1	3.48985	0.000342015	Up
Bra007929	60S ribosomal protein L27a-3-like [Brassica rapa]	ref|XP_009127813.1|	16.34	13.7	2	1	3.43552	7.13748e-05	Up
Bra033693	rRNA-processing protein EFG1-like [Brassica rapa]	ref|XP_009101768.1|	44.568	5.8	2	2	3.4261	0.00209448	Up
Bra024930	predicted protein [Arabidopsis lyrata subsp. lyrata]	ref|XP_002863333.1|	28.265	3.8	1	1	3.42267	0.00161349	Up
Bra008024	cysteine protease inhibitor WSCP-like [Brassica rapa]	ref|XP_009127921.1|	24.708	5.3	1	1	3.40581	0.000143549	Up
Bra007818	stromal cell-derived factor 2-like protein [Brassica napus]	ref|XP_013664034.1|	23.841	14.6	3	2	3.37141	7.37709e-05	Up
Bra040651	cysteine proteinase inhibitor 4-like [Brassica rapa]	ref|XP_009124841.1|	12.242	20.7	3	3	3.23179	0.00495658	Up
Bra033018	AT3g27570/MMJ24_12 [Arabidopsis lyrata subsp. lyrata]	ref|XP_002877060.1|	36.67	33.1	10	8	3.22415	0.00132202	Up
Bra013316	predicted protein [Arabidopsis lyrata subsp. lyrata]	ref|XP_002880792.1|	70.924	8	5	5	3.18875	0.00138223	Up
Bra030509	60S ribosomal protein L19-1 [Brassica rapa]	ref|XP_009111184.1|	25.089	37.6	7	3	3.17797	0.00129713	Up
Bra018744	histone H1 [Brassica rapa]	ref|XP_009147949.1|	43.906	21.7	8	4	3.13462	3.10323e-07	Up
Bra003526	lipoxygenase 2, chloroplastic-like [Brassica rapa]	ref|XP_009104416.2|	103.06	24.9	21	12	3.12454	0.000174977	Up
Bra012370	60S ribosomal protein L27a-2-like [Brassica rapa]	ref|XP_009103183.1|	17.43	22.4	3	2	3.08533	4.66108e-05	Up
Bra030944	craniofacial development protein [Arabidopsis thaliana]	ref|NP_564632.1|	29.899	4.2	1	1	3.08489	4.10992e-06	Up
Bra006897	histone-lysine N-methyltransferase 2C-like [Brassica rapa]	ref|XP_009115913.1|	72.809	1.2	1	1	3.07942	0.00109182	Up
Bra000085	7-methylguanosine phosphate-specific 5'-nucleotidase A [Brassica rapa]	ref|XP_009133282.1|	35.26	6.1	2	2	3.0507	1.5012e-05	Up
Bra030372	signal peptidase complex catalytic subunit SEC11C-like [Brassica napus]	ref|XP_013746609.1|	20.002	16.7	3	1	3.04886	0.0002299	Up
Bra019662	60S ribosomal protein L10-1 [Brassica rapa]	ref|XP_009148716.1|	13.143	32.8	5	2	3.03224	0.000187842	Up
Bra026437	glycosyl hydrolase family 5 protein [Arabidopsis lyrata subsp. lyrata]	ref|XP_002871731.1|	58.627	1.9	1	1	3.02557	0.000815051	Up
Bra026171	serine carboxypeptidase-like 50 [Brassica rapa]	ref|XP_009148887.1|	50.305	6.9	3	3	3.02126	0.00064077	Up
Bra003923	Nuclear transport factor 2 (NTF2) family protein [Arabidopsis thaliana]	ref|NP_001321581.1|	17.005	5.8	1	1	2.95582	0.000441939	Up
Bra017083	jacalin-related lectin 22-like [Brassica rapa]	ref|XP_009141796.2|	40.724	4.7	2	2	2.94749	0.00280077	Up
Bra008578	dipeptidyl peptidase 1 [Brassica rapa]	ref|XP_009122864.1|	15.28	9.1	1	1	2.91387	0.000192723	Up
Bra006427	microfibrillar-associated protein 1-like [Brassica rapa]	ref|XP_009131617.1|	50.551	2.1	2	2	2.88953	0.00402106	Up
Bra001447	bifunctional protein FolD 2 [Brassica rapa]	ref|XP_009135224.1|	31.759	24.7	8	2	2.85907	0.000683726	Up
Bra003180	binding protein [Arabidopsis lyrata subsp. lyrata]	ref|XP_002877973.1|	43.79	17.2	6	4	2.8485	7.58246e-05	Up
Bra028661	alpha-galactosidase 2 [Brassica rapa]	ref|XP_009125726.1|	43.917	5.1	2	2	2.78533	5.07446e-06	Up
Bra033710	probable inactive histone-lysine N-methyltransferase SUVR2 [Brassica rapa]	ref|XP_009101747.1|	81.82	4	3	3	2.78457	0.00124614	Up
Bra017810	CBS domain-containing protein CBSX1, chloroplastic [Brassica rapa]	ref|XP_009138482.1|	24.992	12.4	3	2	2.7309	0.00323566	Up
Bra040157	probable protein phosphatase 2C 58 [Brassica rapa]	ref|XP_009130584.1|	31.656	20.5	5	1	2.70229	1.72185e-05	Up
Bra005604	condensin complex subunit 2 isoform X2 [Brassica rapa]	ref|XP_009144003.1|	74.969	4.8	3	3	2.69352	0.00463767	Up
Bra038233	delta(24)-sterol reductase [Brassica rapa]	ref|XP_009111528.2|	65.204	26.6	16	7	2.67907	7.42578e-06	Up
Bra025287	AT3g27570/MMJ24_12 [Arabidopsis lyrata subsp. lyrata]	ref|XP_002877060.1|	35.906	12.3	5	3	2.67142	0.000361692	Up
Bra038209	phosphatidylinositol 3,4,5-trisphosphate 3-phosphatase and protein-tyrosine-phosphatase PTEN2A-like[Brassica rapa]	ref|XP_009111867.1|	64.459	14.7	8	2	2.67043	5.27194e-06	Up
Bra031989	(Z)-3-hexen-1-ol acetyltransferase-like [Brassica rapa]	ref|XP_009130369.1|	50.011	8.4	3	3	2.66976	0.000452075	Up
Bra001147	acyl-CoA-binding domain-containing protein 4-like [Brassica rapa]	ref|XP_009134825.1|	75.07	11.7	7	2	2.65462	0.000523004	Up
Brassica_rapa_Pekinensis_newGene_960	epithiospecifier protein-like [Brassica rapa]	ref|XP_009147555.1|	61.361	32.7	19	17	2.64958	4.51977e-05	Up
Bra035067	epidermis-specific secreted glycoprotein EP1-like [Brassica rapa]	ref|XP_009106596.1|	50.369	9.7	4	4	2.63511	6.45268e-05	Up
Bra000181	probable methyltransferase PMT23 [Brassica rapa]	ref|XP_009133427.1|	66.41	3.1	2	2	2.60451	0.00559945	Up
Bra001344	D-alanine-D-alanine ligase family [Arabidopsis thaliana]	ref|NP_974258.1|	103.93	3.1	3	3	2.59713	0.0018474	Up
Bra039735	amino acid permease 6 [Brassica napus]	ref|XP_013676681.1|	51.546	4	2	2	2.55411	0.000141805	Up
Bra008425	syntaxin-52 isoform X2 [Brassica rapa]	ref|XP_009128371.1|	26.098	16.2	4	1	2.52209	0.00108731	Up
Bra004078	probable thimet oligopeptidase isoform X2 [Brassica rapa]	ref|XP_009105104.1|	79.899	8.3	5	3	2.46364	0.000515882	Up
Bra039888	inactive purple acid phosphatase-like protein [Arabidopsis thaliana]	ref|NP_174971.5|	47.465	5.8	3	3	2.44552	0.00574857	Up
Brassica_rapa_Pekinensis_newGene_469	#N/A	#N/A	79.475	3.3	2	2	2.42943	0.000129208	Up
Bra025289	alkane hydroxylase MAH1-like [Brassica rapa]	ref|XP_009151941.1|	56.94	4.8	2	2	2.40775	0.00214314	Up
Bra000059	peroxidase 22-like [Brassica rapa]	ref|XP_009133252.1|	38.026	2.6	1	1	2.34085	4.43536e-05	Up
Bra020549	myrosinase-like [Brassica napus]	ref|XP_013674416.1|	30.414	29.4	9	1	2.32843	1.37862e-05	Up
Bra030386	beta-D-glucopyranosyl abscisate beta-glucosidase [Brassica rapa]	ref|XP_009144844.1|	60.235	23.8	10	6	2.32371	0.00216843	Up
Bra023018	LOW QUALITY PROTEIN: protein MOR1 [Brassica rapa]	ref|XP_009133029.1|	215.98	11.5	22	9	2.31463	9.02459e-05	Up
Bra031094	60S ribosomal protein L31-1 [Brassica oleracea var. oleracea]	ref|XP_013602307.1|	13.732	24.4	4	2	2.27564	0.000471825	Up
Bra032907	myosin heavy chain-like protein [Arabidopsis thaliana]	ref|NP_174163.2|	28.005	5.7	1	1	2.25634	0.00225922	Up
Bra016490	protein IQ-DOMAIN 32-like [Brassica rapa]	ref|XP_009110253.1|	80.124	12.2	8	4	2.24758	3.13179e-05	Up
Bra015580	tropinone reductase homolog At1g07440 [Brassica rapa]	ref|XP_009118960.1|	28.351	19.9	5	4	2.23322	0.00149269	Up
Bra013714	cystine lyase CORI3-like [Brassica rapa]	ref|XP_009137236.1|	47.371	15.5	6	6	2.23075	0.000103201	Up
Bra026393	imidazole glycerol phosphate synthase hisHF, chloroplastic [Brassica oleracea var. oleracea]	ref|XP_013585942.1|	63.103	21.3	10	1	2.23053	0.00271634	Up
Bra015639	senescence-associated family protein, putative (DUF581) [Arabidopsis thaliana]	ref|NP_565167.1|	16.799	7.1	1	1	2.23003	8.26027e-05	Up
Bra029272	espin [Brassica rapa]	ref|XP_009130204.1|	24.048	4	1	1	2.22488	0.00048255	Up
Bra017427	protein NRT1/ PTR FAMILY 8.3-like [Brassica napus]	ref|XP_013714662.1|	64.152	7.4	4	1	2.21945	0.00251159	Up
Bra038585	MLO-like protein 6 [Brassica rapa]	ref|XP_009124631.1|	67.711	1.2	1	1	2.21945	8.17645e-06	Up
Bra039830	gibberellin-regulated protein 7-like isoform X2 [Brassica napus]	ref|XP_013729258.1|	11.378	13.1	2	1	2.21436	0.00880846	Up
Bra006126	translation machinery-associated protein 22-like [Brassica napus]	ref|XP_013716473.1|	21.534	20.8	5	2	2.21368	0.00230896	Up
Bra018006	peroxidase 34-like [Brassica napus]	ref|XP_013642419.1|	39.043	8.5	3	3	2.20139	0.00122827	Up
Bra036647	aspartate aminotransferase, cytoplasmic isozyme 2 isoform X1 [Brassica rapa]	ref|XP_009112705.1|	44.574	20.7	7	2	2.19695	0.000291883	Up
Bra028265	AT-hook motif nuclear-localized protein 4-like [Brassica rapa]	ref|XP_009107323.1|	45.472	6.5	2	2	2.17088	3.00532e-05	Up
Bra034221	glutamic acid-rich protein-like [Camelina sativa]	ref|XP_019089254.1|	28.787	15.4	3	3	2.14558	0.00632672	Up
Bra007566	actin-related protein 7 [Arabidopsis thaliana]	ref|NP_567105.1|	36.163	15.9	4	2	2.13193	7.15513e-05	Up
Bra026400	upstream activation factor subunit UAF30-like [Brassica napus]	ref|XP_013742075.1|	11.658	10.8	1	1	2.12696	3.10231e-05	Up
Bra037907	RNA-binding protein 7 [Brassica rapa]	ref|XP_009113598.1|	18.155	16.5	3	3	2.10743	0.000377155	Up
Bra000996	protein SIEVE ELEMENT OCCLUSION A-like [Brassica rapa]	ref|XP_009134596.1|	95.366	7.9	6	4	2.10668	2.5858e-06	Up
Bra012303	COP9 signalosome complex subunit 7 [Brassica rapa]	ref|XP_009103269.1|	29.452	23.5	6	3	2.09713	4.57354e-05	Up
Bra034731	phosphoglycerate kinase 1, chloroplastic [Brassica rapa]	ref|XP_009146585.1|	10.645	27.4	3	1	2.09413	0.00231142	Up
Bra018568	plant/protein (Protein of unknown function, DUF538) [Arabidopsis thaliana]	ref|NP_563841.1|	20.524	26.6	5	2	2.08554	0.00425406	Up
Bra040568	K+-H+ exchange-like protein [Arabidopsis thaliana]	ref|NP_175779.1|	29.387	5.4	2	2	2.07878	0.00187141	Up
Bra022338	nucleolin 2-like [Brassica rapa]	ref|XP_009145876.1|	28.856	10.7	3	3	2.06104	0.00041645	Up
Bra009782	Mitochondrial import inner membrane translocase subunit Tim17/Tim22/Tim23 family protein [Arabidopsis thaliana]	ref|NP_197853.1|	28.152	22.8	5	2	2.04746	0.00376426	Up
Bra038644	protein DEK-like [Brassica rapa]	ref|XP_009150409.1|	55.283	6.1	3	3	2.02904	0.00767245	Up
Bra002015	mechanosensitive ion channel protein 8-like [Brassica rapa]	ref|XP_018511053.1|	102.75	1.1	1	1	2.00729	0.000110624	Up
Bra038517	mitochondrial uncoupling protein 5 [Brassica rapa]	ref|XP_009112520.1|	33.776	6	2	2	2.00087	0.00219022	Up
Bra014600	TBCC domain-containing protein 1-like [Brassica rapa]	ref|XP_009139004.1|	65.012	11.6	6	3	1.99206	0.00250484	Up
Bra003186	uridine 5'-monophosphate synthase [Brassica rapa]	ref|XP_009103917.1|	51.373	19	7	2	1.97732	0.00119462	Up
Bra017453	30S ribosomal protein S17, chloroplastic-like [Brassica rapa]	ref|XP_009114241.1|	15.519	5.7	1	1	1.97269	0.000524753	Up
Bra034383	ruBisCO large subunit-binding protein subunit alpha, chloroplastic [Brassica rapa]	ref|XP_009140840.1|	61.804	29.9	17	1	1.96716	0.0212357	Up
Bra033491	60S ribosomal protein L36a [Brassica napus]	ref|XP_013717701.1|	12.124	24.8	4	4	1.95435	0.000762495	Up
Bra006348	conserved oligomeric Golgi complex subunit 1-like [Brassica rapa]	ref|XP_009132247.1|	78.782	12.7	9	6	1.9455	0.000757069	Up
Bra040200	Ubiquitin carboxyl-terminal hydrolase-related protein [Arabidopsis thaliana]	ref|NP_176691.2|	136.87	6.7	5	5	1.93038	0.00742865	Up
Bra032586	60S ribosomal protein L19-1-like [Brassica napus]	ref|XP_013712239.1|	23.062	39.1	6	2	1.9218	0.000209789	Up
Bra022161	jacalin-related lectin 35 [Brassica rapa]	ref|XP_009146084.1|	48.284	32.9	9	9	1.91838	0.00212733	Up
Bra033379	Phenazine biosynthesis PhzC/PhzF protein [Arabidopsis thaliana]	ref|NP_171820.1|	31.639	4.5	1	1	1.91449	0.011818	Up
Bra026405	65-kDa microtubule-associated protein 2 isoform X1 [Brassica rapa]	ref|XP_009142754.1|	63.682	19	10	5	1.91222	0.00311947	Up
Bra020513	small RNA degrading nuclease 5-like isoform X2 [Brassica rapa]	ref|XP_009129945.1|	110.15	3.6	4	4	1.91214	0.0147101	Up
Bra007333	probable galactinol--sucrose galactosyltransferase 2 [Brassica rapa]	ref|XP_009116454.1|	84.032	4.5	3	3	1.90367	3.99744e-05	Up
Bra018672	protein disulfide-isomerase 5-1 [Brassica rapa]	ref|XP_009148043.1|	16.426	17.4	4	4	1.90186	0.000284816	Up
Bra040746	pheophorbidase-like [Brassica rapa]	ref|XP_009123030.1|	26.821	7.4	2	2	1.89964	0.00129247	Up
Bra030544	mitotic spindle assembly checkpoint protein MAD1 isoform X1 [Brassica oleracea var. oleracea]	ref|XP_013605649.1|	112.97	5.4	5	5	1.89473	0.00078503	Up
Bra010227	40S ribosomal protein S6-1 isoform X2 [Brassica napus]	ref|XP_013720409.1|	28.413	35.6	10	1	1.87693	0.000250742	Up
Bra010398	putative WEB family protein At1g65010, chloroplastic isoform X2 [Brassica napus]	ref|XP_013709843.1|	139.39	9.5	11	11	1.87638	0.000597884	Up
Bra031951	pyruvate kinase, cytosolic isozyme [Brassica rapa]	ref|XP_009130417.1|	52.994	3.5	2	1	1.87508	0.000548235	Up
Bra031523	putative potassium transporter 12 [Brassica rapa]	ref|XP_009103658.1|	105.59	2.3	2	2	1.87281	0.00369941	Up
Bra003475	glucan endo-1,3-beta-glucosidase 12 [Brassica rapa]	ref|XP_009104351.1|	40.493	2.2	1	1	1.86988	0.00289349	Up
Bra008202	transcription initiation factor IIF subunit beta [Brassica rapa]	ref|XP_009128108.1|	29.414	20.8	5	2	1.86782	0.00177723	Up
Bra024932	Heat shock protein HSP20/alpha crystallin family [Arabidopsis thaliana]	ref|NP_199570.1|	27.359	22.2	4	4	1.86659	0.00198291	Up
Bra011291	40S ribosomal protein S6-1 [Brassica rapa]	ref|XP_009126736.1|	28.532	30.8	9	1	1.86011	2.21246e-05	Up
Bra010347	peroxisomal fatty acid beta-oxidation multifunctional protein AIM1-like [Brassica napus]	ref|XP_013656349.1|	79.407	17	13	8	1.85745	0.00519498	Up
Bra010278	predicted protein [Arabidopsis lyrata subsp. lyrata]	ref|XP_002869411.1|	29.886	13.8	4	4	1.84598	0.00147256	Up
Bra029268	LOW QUALITY PROTEIN: chloride conductance regulatory protein ICln-like [Brassica rapa]	ref|XP_009130207.1|	26.757	10	2	1	1.84587	0.0487314	Up
Bra007404	ketol-acid reductoisomerase, chloroplastic-like [Brassica rapa]	ref|XP_009116537.1|	63.198	25.9	17	4	1.84494	0.0165529	Up
Bra020523	myrosinase-like [Brassica rapa]	ref|XP_009130037.1|	35.642	26.8	8	1	1.84132	5.9457e-06	Up
Bra017403	LOW QUALITY PROTEIN: mediator of RNA polymerase II transcription subunit 8-like [Brassica rapa]	ref|XP_009114180.1|	67.508	5.1	3	2	1.82626	0.000952678	Up
Bra003237	NAC domain-containing protein 59-like [Brassica napus]	ref|XP_013650916.1|	31.906	19.4	5	1	1.8214	0.00252944	Up
Bra040973	splicing factor U2af large subunit B-like [Brassica rapa]	ref|XP_009124849.1|	29.292	13.2	3	2	1.80569	9.31885e-05	Up
Bra001058	pentatricopeptide repeat-containing protein At3g02650, mitochondrial-like [Brassica rapa]	ref|XP_009134708.1|	62.319	4.4	3	2	1.80297	0.000204351	Up
Bra027263	3-hydroxybutyryl-CoA dehydrogenase-like [Brassica napus]	ref|XP_013702791.1|	31.725	20.7	5	5	1.79731	0.00596127	Up
Bra021578	trifunctional UDP-glucose 4,6-dehydratase/UDP-4-keto-6-deoxy-D-glucose 3,5-epimerase/UDP-4-keto-L-rhamnose-reductase RHM3 [Brassica napus]	ref|XP_013644676.1|	72.613	28.6	17	2	1.7898	0.00125472	Up
Bra006602	outer envelope protein 61-like [Brassica rapa]	ref|XP_009131847.1|	60.596	9.7	6	1	1.78666	0.0030686	Up
Bra013793	bark storage protein A-like [Brassica napus]	ref|XP_013739137.1|	37.502	6.7	2	2	1.78524	0.00406086	Up
Bra002623	peptidyl-prolyl cis-trans isomerase CYP20-1 [Brassica rapa]	ref|XP_009120386.1|	21.432	29.1	6	3	1.77828	0.00918625	Up
Bra002341	eukaryotic translation initiation factor 2 subunit beta-like [Brassica rapa]	ref|XP_009120756.1|	30.901	19.2	5	5	1.77229	0.000109234	Up
Bra003984	60S ribosomal protein L10-3 [Brassica napus]	ref|XP_013743731.1|	20.508	21.2	5	2	1.77227	0.000819447	Up
Bra012799	probable aspartyl protease At4g16563 [Brassica rapa]	ref|XP_009136683.1|	51.335	6.6	4	2	1.76591	0.00251876	Up
Bra018708	YTH domain-containing family protein 1 [Brassica rapa]	ref|XP_009147997.1|	67.134	10.7	5	5	1.76571	1.16734e-05	Up
Bra000351	citrate synthase 4, mitochondrial [Brassica rapa]	ref|XP_009133670.1|	49.252	40.8	14	3	1.76522	0.00836836	Up
Bra021246	probable sugar phosphate/phosphate translocator At3g17430 [Brassica napus]	ref|XP_013653201.1|	41.356	7.3	2	2	1.76124	0.000138295	Up
Bra037954	GDSL esterase/lipase At1g54020-like [Brassica rapa]	ref|XP_009147560.1|	42.675	9.4	4	3	1.76031	0.00173061	Up
Bra015108	involucrin-like isoform X1 [Brassica rapa]	ref|XP_018508849.1|	75.863	3.2	2	2	1.75942	0.00351183	Up
Bra006078	ER membrane protein complex subunit 4-like [Brassica rapa]	ref|XP_009131182.1|	19.806	17.8	3	1	1.75008	0.0012422	Up
Bra022982	solanesyl diphosphate synthase 3, chloroplastic/mitochondrial isoform X1 [Brassica rapa]	ref|XP_009132994.1|	42.839	6.9	3	1	1.74731	8.34987e-05	Up
Bra000485	psbP domain-containing protein 2, chloroplastic-like [Brassica rapa]	ref|XP_009133867.1|	26.441	5.8	1	1	1.74458	0.00154076	Up
Bra007657	pectin acetylesterase 6 [Brassica rapa]	ref|XP_009116880.1|	46.23	20.7	6	4	1.74188	3.78525e-05	Up
Bra012989	ras GTPase-activating protein-binding protein 2 isoform X2 [Brassica rapa]	ref|XP_009136425.1|	48.117	18.9	9	3	1.73993	0.00101763	Up
Bra002660	malate dehydrogenase [NADP], chloroplastic [Brassica rapa]	ref|XP_009120338.1|	47.971	23.5	9	1	1.73204	0.000680562	Up
Bra027265	squamosa promoter-binding-like protein 5 [Brassica rapa]	ref|XP_009146272.1|	20.724	19.6	4	3	1.72902	0.00349924	Up
Bra025600	protease Do-like 9 [Brassica napus]	ref|XP_013743270.1|	63.661	7.9	4	1	1.72577	0.00240874	Up
Bra011224	serine carboxypeptidase-like 29 [Brassica rapa]	ref|XP_009127491.1|	61.07	3.7	2	1	1.72514	0.00919112	Up
Bra032519	40S ribosomal protein S15-1 [Brassica napus]	ref|XP_013720521.1|	17.139	13.2	3	3	1.72178	0.000639105	Up
Bra040046	DNA-directed RNA polymerase subunit beta (Protein of unknown function, DUF642) [Arabidopsis thaliana]	ref|NP_566328.1|	39.046	22.7	7	3	1.71999	3.32576e-05	Up
Bra018845	protease 2-like [Brassica oleracea var. oleracea]	ref|XP_013592091.1|	80.552	26.6	15	5	1.71562	0.00218765	Up
Bra014268	stress-response A/B barrel domain-containing protein UP3-like [Brassica rapa]	ref|XP_009107204.1|	22.328	16.9	3	3	1.71291	0.00166268	Up
Bra011028	Nucleic acid-binding, OB-fold-like protein [Arabidopsis thaliana]	ref|NP_194573.1|	15.931	27.6	3	2	1.70569	0.00183699	Up
Bra017132	protein SRG1-like [Brassica napus]	ref|XP_013745089.1|	39.83	2.8	1	1	1.70435	0.000662645	Up
Bra035466	ATP phosphoribosyltransferase 1, chloroplastic [Brassica rapa]	ref|XP_009102599.1|	44.202	25.3	9	2	1.70086	0.0153596	Up
Bra000315	endochitinase At2g43620 [Brassica rapa]	ref|XP_009133622.1|	30.052	21.2	4	4	1.69924	0.00386052	Up
Bra035149	metal transporter Nramp1-like [Brassica napus]	ref|XP_013650316.1|	55.929	4.8	3	3	1.69763	0.00999535	Up
Bra011161	aspartyl protease UND [Brassica rapa]	ref|XP_009128167.1|	48.028	6.3	2	2	1.69309	0.0154188	Up
Bra035668	cation/H(+) antiporter 8-like [Brassica rapa]	ref|XP_009140972.1|	93.256	1	1	1	1.6874	0.000114348	Up
Bra006042	WD repeat-containing protein 87-like [Brassica napus]	ref|XP_013712737.1|	45.735	23.1	8	6	1.68324	0.000383028	Up
Bra007812	UDP-glycosyltransferase 71C3-like [Brassica rapa]	ref|XP_009117077.1|	52.514	2.1	1	1	1.68101	0.000213963	Up
Bra020673	3-ketoacyl-CoA thiolase 5, peroxisomal isoform X1 [Brassica rapa]	ref|XP_009129750.1|	47.683	32.9	12	11	1.67995	0.000694194	Up
Bra021722	40S ribosomal protein S3-2-like [Brassica rapa]	ref|XP_009141156.1|	27.462	39	12	1	1.67755	0.00672465	Up
Bra018941	myrosinase-binding protein 2 [Brassica rapa]	ref|XP_009147717.1|	46.693	14.3	4	4	1.67261	0.000381063	Up
Bra016013	testis-expressed sequence 2 protein-like [Brassica rapa]	ref|XP_009105967.1|	82.997	1.5	2	2	1.67034	0.000614284	Up
Bra028446	expressed protein [Arabidopsis lyrata subsp. lyrata]	ref|XP_002868684.1|	9.3884	27.9	2	2	1.6627	0.000354556	Up
Bra019405	F-box protein At1g69090-like [Brassica napus]	ref|XP_013741409.1|	39.205	13.5	5	5	1.66081	0.000163065	Up
Bra016073	cysteine protease inhibitor WSCP [Brassica rapa]	ref|XP_009105887.1|	23.864	24.7	5	5	1.65978	1.45862e-05	Up
Bra030307	ubiquitin fusion degradation protein 1 homolog [Brassica napus]	ref|XP_013743516.1|	35.542	21.5	6	6	1.65627	0.00941148	Up
Bra004059	lipoxygenase 2, chloroplastic-like [Brassica napus]	ref|XP_013702409.1|	98.623	17.8	18	8	1.65035	0.00695795	Up
Bra006056	40S ribosomal protein S6-2 [Brassica rapa]	ref|XP_009131151.1|	28.222	28.1	8	1	1.64989	8.59121e-05	Up
Bra034904	gamma-interferon-inducible-lysosomal thiol reductase-like [Brassica rapa]	ref|XP_009107667.1|	26.907	3.8	1	1	1.6496	0.00430728	Up
Bra027372	protein FLUORESCENT IN BLUE LIGHT, chloroplastic isoform X2 [Brassica rapa]	ref|XP_009146414.1|	33.944	6.2	2	1	1.64785	0.00180951	Up
Bra020369	40S ribosomal protein S4-1-like [Brassica rapa]	ref|XP_009126753.2|	33.927	33.2	11	1	1.64316	0.000246152	Up
Bra030636	glucose-induced degradation protein 8 homolog [Brassica rapa]	ref|XP_009111008.1|	24.408	17.4	4	4	1.6352	0.0234197	Up
Bra031622	transcription factor TGA2.2-like isoform X2 [Brassica rapa]	ref|XP_009118381.1|	47.735	1.9	1	1	1.63404	0.0238723	Up
Bra006038	26S proteasome non-ATPase regulatory subunit 12 homolog A-like [Brassica rapa]	ref|XP_009131131.1|	48.667	38.2	16	3	1.63198	0.000487715	Up
Bra030039	stress-associated endoplasmic reticulum protein 2-like isoform X2 [Brassica napus]	ref|XP_013697845.1|	8.8564	10	1	1	1.62263	0.00379642	Up
Bra026545	protein SPIRAL1-like [Brassica rapa]	ref|XP_009129080.1|	10.895	15.6	1	1	1.61706	0.00404651	Up
Bra029229	4-coumarate--CoA ligase-like 9 [Brassica rapa]	ref|XP_009130250.1|	60.887	27.2	13	13	1.61551	0.000638554	Up
Bra010944	cold shock protein 2-like [Raphanus sativus]	ref|XP_018450556.1|	11.485	7.1	1	1	1.61446	0.022271	Up
Bra012788	linolenate hydroperoxide lyase, chloroplastic [Brassica rapa]	ref|XP_009136694.1|	54.543	31.5	14	14	1.61427	0.000316713	Up
Bra020850	ER membrane protein complex subunit 3-like [Brassica rapa]	ref|XP_009108560.1|	27.864	10.6	2	1	1.61389	0.0019867	Up
Bra001595	ribosome biogenesis protein BRX1-like [Brassica napus]	ref|XP_013736309.1|	36.347	20.3	6	2	1.61246	0.00068516	Up
Bra012095	probable protein phosphatase 2C 80 [Brassica rapa]	ref|XP_009103495.1|	43.274	16.4	5	5	1.6106	0.00302825	Up
Bra001686	glutamine synthetase cytosolic isozyme 1-3-like [Brassica napus]	ref|NP_001302957.1|	38.981	14.7	6	1	1.60937	0.00235557	Up
Bra038432	primary amine oxidase [Brassica rapa]	ref|XP_009108111.1|	62.822	3.2	2	2	1.60906	0.00590029	Up
Bra005887	40S ribosomal protein S17-4-like [Brassica rapa]	ref|XP_009130932.1|	15.631	47.4	8	1	1.60592	0.000277458	Up
Bra014969	kinesin-like protein KIN-12B [Brassica rapa]	ref|XP_009102595.1|	147.94	2	3	2	1.60433	0.00535584	Up
Bra038526	peroxidase 17-like [Brassica rapa]	ref|XP_009112530.1|	34.926	29.3	8	5	1.59997	0.00206069	Up
Bra024935	cysteine proteinase inhibitor 5-like [Brassica napus]	ref|XP_013695374.1|	12.982	17.5	2	2	1.59931	0.000982775	Up
Bra030050	#N/A	#N/A	8.1004	12.3	1	1	1.59925	0.00238115	Up
Bra001173	germin-like protein subfamily 2 member 3 [Brassica rapa]	ref|XP_009134859.1|	23.199	22.9	4	4	1.59853	0.00103467	Up
Bra017659	glucan endo-1,3-beta-glucosidase 7-like isoform X1 [Brassica rapa]	ref|XP_009138297.1|	58.581	13.5	6	2	1.59628	0.0167275	Up
Bra033750	predicted protein [Arabidopsis lyrata subsp. lyrata]	ref|XP_002863567.1|	12.638	17.1	2	2	1.59318	0.00663435	Up
Bra013697	probable polygalacturonase [Brassica napus]	ref|XP_013738557.1|	54.401	20.9	7	4	1.59245	0.000313004	Up
Bra019958	NF-X1-type zinc finger protein NFXL1-like [Brassica rapa]	ref|XP_009148338.1|	126.37	4.7	5	3	1.59042	0.000603879	Up
Bra015227	ferredoxin--nitrite reductase, chloroplastic [Brassica rapa]	ref|XP_009119404.1|	65.808	7.6	5	3	1.5893	0.00852231	Up
Bra011249	glucan endo-1,3-beta-glucosidase 5 [Brassica rapa]	ref|XP_009127212.1|	52.547	7.7	3	3	1.58526	0.000268627	Up
Bra034705	serine acetyltransferase 3, mitochondrial [Brassica rapa]	ref|XP_009146551.1|	42.871	8.1	3	3	1.58323	0.00698304	Up
Bra001581	ras-related protein RABA1g [Brassica rapa]	ref|XP_009135424.1|	24.243	23.9	5	2	1.57863	0.000334899	Up
Bra004288	zinc finger CCCH domain-containing protein 15 [Brassica rapa]	ref|XP_018508330.1|	34.374	5.8	1	1	1.57499	0.00355559	Up
Bra013115	gibberellin-regulated protein 7-like [Brassica rapa]	ref|XP_009136261.1|	11.232	33	4	3	1.57338	0.00867748	Up
Bra017939	DPP6 amino-terminal domain protein [Arabidopsis thaliana]	ref|NP_564146.1|	77.127	2.1	2	2	1.57315	0.0179243	Up
Bra003569	topless-related protein 1 isoform X1 [Brassica rapa]	ref|XP_009104466.2|	121.04	18.6	20	4	1.5723	0.0134179	Up
Bra021411	isopentenyl-diphosphate Delta-isomerase I-like [Brassica rapa]	ref|XP_009118581.1|	26.65	19	5	1	1.57021	0.000442807	Up
Bra003865	5'-nucleotidase SurE-like [Brassica napus]	ref|XP_013698761.1|	40.39	10.5	3	1	1.56975	0.00181857	Up
Bra005692	RNA polymerase II C-terminal domain phosphatase-like 2 [Brassica rapa]	ref|XP_009130663.1|	87.888	2.8	2	2	1.56666	0.0143669	Up
Bra003728	transmembrane protein [Arabidopsis thaliana]	ref|NP_177752.1|	46.513	1.7	1	1	1.5664	0.00320603	Up
Bra036447	probable inactive beta-glucosidase 25 [Brassica rapa]	ref|XP_009102063.1|	58.776	2.1	1	1	1.56239	0.00557287	Up
Bra013823	tryptophan aminotransferase-related protein 2 [Brassica rapa]	ref|XP_009138344.1|	50.016	2.2	1	1	1.56059	0.00413375	Up
Bra019225	geranylgeranyl transferase type-2 subunit alpha 1-like [Brassica rapa]	ref|XP_009137449.1|	77.769	3.5	3	2	1.55427	0.0178758	Up
Bra015485	transcription factor GTE4-like [Brassica rapa]	ref|XP_009119077.1|	82.241	4.8	3	1	1.54962	0.00734974	Up
Bra009149	cytochrome P450 71A1-like [Brassica rapa]	ref|XP_009122195.1|	56.073	10.2	5	5	1.54949	0.00103772	Up
Bra036573	TRAF-like family protein [Arabidopsis thaliana]	ref|NP_568484.1|	39.475	6.9	3	1	1.54801	0.00175835	Up
Bra011005	predicted protein [Arabidopsis lyrata subsp. lyrata]	ref|XP_002870549.1|	69.711	3.8	2	2	1.54674	0.00659528	Up
Bra015301	acyl-coenzyme A thioesterase 13-like [Brassica rapa]	ref|XP_009119319.1|	16.901	11	2	2	1.54657	0.0120527	Up
Bra032337	RING/FYVE/PHD-type zinc finger family protein [Arabidopsis thaliana]	ref|NP_174273.3|	66.326	3.5	2	2	1.54532	0.00023805	Up
Bra021584	multiple organellar RNA editing factor 8, chloroplastic/mitochondrial-like [Brassica rapa]	ref|XP_009116545.1|	36.305	12	4	1	1.54418	0.000687993	Up
Bra018257	EMB1381 [Arabidopsis lyrata subsp. lyrata]	ref|XP_002879321.1|	66.917	3.4	2	2	1.54294	0.00502679	Up
Bra018469	primary amine oxidase [Brassica rapa]	ref|XP_009144486.1|	83.359	8.6	5	5	1.54079	0.000918984	Up
Bra024012	myosin heavy chain-like protein [Arabidopsis thaliana]	ref|NP_567873.1|	70.986	1.9	1	1	1.5383	0.00993166	Up
Bra000182	eukaryotic translation initiation factor 2 subunit alpha-like [Brassica napus]	ref|XP_013734521.1|	38.735	38.3	12	4	1.53712	0.000854381	Up
Bra018831	branched-chain-amino-acid aminotransferase 6 [Brassica rapa]	ref|XP_009147854.1|	38.964	6.7	2	2	1.53582	0.00106615	Up
Bra018912	RNA-binding protein 8A-B-like [Brassica napus]	ref|XP_013685540.1|	22.209	25.6	5	3	1.53577	0.000435323	Up
Bra033999	60S ribosomal protein L17-2 [Brassica napus]	ref|XP_013688300.1|	19.844	31.4	7	2	1.53533	0.0415498	Up
Bra035298	60S ribosomal protein L3-1 [Brassica rapa]	ref|XP_009123677.1|	44.641	57	29	2	1.5329	0.021528	Up
Bra018026	40S ribosomal protein S11-3-like isoform X2 [Brassica napus]	ref|XP_013642434.1|	31.142	20	5	1	1.53242	0.000311703	Up
Bra034205	jasmonic acid-amido synthetase JAR1 [Brassica rapa]	ref|XP_009121894.1|	68.535	4.1	2	2	1.53207	0.000706079	Up
Bra015742	psbP domain-containing protein 3, chloroplastic [Brassica rapa]	ref|XP_009106313.1|	27.433	13.4	2	2	1.53129	0.00612492	Up
Bra018857	Calcium-dependent lipid-binding (CaLB domain) family protein [Arabidopsis thaliana]	ref|NP_001031166.1|	44.022	14.1	4	4	1.52991	0.00836464	Up
Bra035070	epidermis-specific secreted glycoprotein EP1-like [Brassica rapa]	ref|XP_009106600.1|	49.342	19	8	8	1.52933	3.52766e-05	Up
Bra037119	cytochrome P450 81D1-like [Brassica rapa]	ref|XP_009112368.1|	86.209	4.4	4	2	1.52792	0.000776292	Up
Bra004486	asynaptic protein [Arabidopsis thaliana]	ref|NP_001324485.1|	84.536	4.4	3	3	1.52552	0.000734547	Up
Bra014765	beta-hexosaminidase 1 [Brassica rapa]	ref|XP_009139188.1|	62.405	15.1	7	7	1.52475	0.00361446	Up
Bra037274	LOW QUALITY PROTEIN: thioredoxin reductase 2-like [Brassica oleracea var. oleracea]	ref|XP_013613301.1|	34.855	38	10	2	1.51881	0.000650874	Up
Bra001984	proteinaceous RNase P 2 [Brassica rapa]	ref|XP_009121208.1|	57.932	3.1	2	2	1.51876	0.0105392	Up
Bra033230	(+)-neomenthol dehydrogenase isoform X1 [Brassica rapa]	ref|XP_009119740.1|	31.868	28.5	8	7	1.51656	0.000240392	Up
Bra009231	protein STRUBBELIG-RECEPTOR FAMILY 2 [Brassica napus]	ref|XP_013715246.1|	74.997	5.8	3	3	1.51499	0.0202271	Up
Bra014295	mitogen-activated protein kinase kinase 4-like [Brassica rapa]	ref|XP_009107171.1|	39.275	10.1	4	3	1.5146	0.0219973	Up
Bra024627	AP-1 complex subunit gamma-1 [Brassica rapa]	ref|XP_009115486.1|	95.645	16.2	13	1	1.5121	0.00441004	Up
Bra001533	polyadenylate-binding protein-interacting protein 4-like isoform X2 [Brassica rapa]	ref|XP_009135351.1|	112.3	14.8	15	14	1.50831	0.00845161	Up
Bra011477	40S ribosomal protein S29-like [Brassica napus]	ref|XP_013729292.1|	6.3824	30.4	2	2	1.50655	0.0144026	Up
Bra038653	WD repeat-containing protein 26-like [Brassica rapa]	ref|XP_018515134.1|	54.536	3.8	1	1	1.50514	0.0218953	Up
Bra035184	N-alpha-acetyltransferase 15, NatA auxiliary subunit-like isoform X2 [Brassica rapa]	ref|XP_009106750.1|	102.31	23.3	21	1	1.50438	0.00397469	Up
Bra008986	adenine phosphoribosyltransferase 5-like [Brassica rapa]	ref|XP_009121988.1|	20.741	4.7	1	1	1.50316	0.000596709	Up
Bra012422	glutathione S-transferase U13-like [Brassica napus]	ref|XP_013666512.1|	21.768	27.8	4	3	1.50263	0.000435281	Up
Bra029094	putative cysteine-rich repeat secretory protein 17 [Brassica rapa]	ref|XP_009132499.1|	28.648	33.9	7	5	0.665961	2.76248e-05	Down
Bra037462	protein LOW PSII ACCUMULATION 3, chloroplastic [Brassica rapa]	ref|XP_009151677.1|	35.997	9.8	3	3	0.665495	0.00381236	Down
Bra035926	LOW QUALITY PROTEIN: quinone oxidoreductase 1-like [Brassica napus]	ref|XP_013661095.1|	34.692	19.4	6	6	0.665458	0.00228956	Down
Bra028825	subtilisin-like protease SBT4.15 [Brassica rapa]	ref|XP_009125514.1|	119.03	1.7	2	2	0.664832	0.0418467	Down
Bra002743	Core-2/I-branching beta-1,6-N-acetylglucosaminyltransferase family protein [Arabidopsis thaliana]	ref|NP_974949.1|	45.178	7.2	3	3	0.662682	0.0193619	Down
Bra004963	staphylococcal-like nuclease CAN2 isoform X1 [Brassica rapa]	ref|XP_009143216.1|	37.571	6.6	2	2	0.661359	0.00369899	Down
Bra037480	cysteine-rich repeat secretory protein 55-like [Brassica napus]	ref|XP_013663325.1|	28.714	22.6	5	5	0.660907	0.00044858	Down
Bra016965	cysteine proteinase inhibitor 3-like [Brassica rapa]	ref|XP_009141947.1|	10.689	23.7	2	2	0.659161	0.00258161	Down
Bra013499	protein BREAST CANCER SUSCEPTIBILITY 1 homolog isoform X2 [Brassica rapa]	ref|XP_009134355.1|	165.68	0.5	1	1	0.659117	0.000322898	Down
Bra009193	lysine--tRNA ligase, cytoplasmic-like [Brassica rapa]	ref|XP_009122249.1|	63.828	8.9	6	1	0.658707	0.0127777	Down
Bra024904	origin of replication complex subunit 4 [Brassica rapa]	ref|XP_009101367.1|	48.301	2.1	1	1	0.657715	0.020401	Down
Bra029334	PLASMODESMATA CALLOSE-BINDING PROTEIN 1-like [Brassica rapa]	ref|XP_009130149.1|	19.857	5.1	1	1	0.657409	0.00365472	Down
Bra033545	cysteine proteinase 15A-like [Brassica napus]	ref|XP_013743822.1|	40.792	12.8	5	3	0.657227	0.00182445	Down
Bra015797	V-type proton ATPase subunit B1 isoform X2 [Brassica napus]	ref|XP_013701841.1|	54.283	35.2	15	1	0.655385	0.00040882	Down
Bra011060	GDSL esterase/lipase At4g28780 [Brassica rapa]	ref|XP_009129278.1|	39.179	7.5	3	3	0.655071	0.00625113	Down
Bra018175	xylulose kinase [Brassica rapa]	ref|XP_009149941.1|	59.894	23.4	11	11	0.654894	0.00168619	Down
Bra005405	solanesyl diphosphate synthase 3, chloroplastic/mitochondrial isoform X1 [Brassica rapa]	ref|XP_009143755.1|	74.73	5.2	4	2	0.654046	0.000659108	Down
Bra000357	protein TRIGALACTOSYLDIACYLGLYCEROL 4, chloroplastic-like [Brassica rapa]	ref|XP_009133679.1|	50.795	17.6	8	2	0.653861	0.000882692	Down
Bra004488	pentatricopeptide repeat-containing protein At3g60960, mitochondrial-like [Brassica napus]	ref|XP_013750996.1|	46.732	6.1	2	2	0.653735	0.00724263	Down
Bra022440	probable beta-D-xylosidase 5 [Brassica rapa]	ref|XP_009145766.1|	84.392	3.8	3	2	0.653402	0.0236917	Down
Bra032334	seipin-2-like [Brassica rapa]	ref|XP_009115217.1|	22.263	15.6	3	3	0.653301	0.00874972	Down
Bra016126	probable choline kinase 1 [Brassica napus]	ref|XP_013649495.1|	40.222	10.4	3	3	0.652945	0.000189614	Down
Bra009298	aspartyl protease AED3 [Brassica rapa]	ref|XP_009122387.1|	46.942	28.9	10	9	0.652872	0.00181543	Down
Bra018063	hydrolase, alpha/beta fold family protein [Arabidopsis lyrata subsp. lyrata]	ref|XP_002877609.1|	40.43	12.3	3	3	0.652492	0.00381445	Down
Bra022976	chlorophyll a-b binding protein 1, chloroplastic [Brassica rapa]	ref|XP_009132986.1|	28.218	19.2	5	2	0.652058	0.0333439	Down
Bra033527	two-component response regulator ARR2-like [Brassica rapa]	ref|XP_009146503.1|	69.254	3.2	2	1	0.651621	0.0056968	Down
Bra010554	purple acid phosphatase 6-like [Brassica rapa]	ref|XP_009109316.1|	52.42	14.8	8	7	0.651154	0.000305519	Down
Bra016114	Protein kinase superfamily protein [Arabidopsis thaliana]	ref|NP_565025.1|	68.709	14.2	8	8	0.649154	0.0010141	Down
Bra017737	protein MID1-COMPLEMENTING ACTIVITY 1-like [Brassica rapa]	ref|XP_009138396.1|	47.507	2.9	1	1	0.64827	0.0166568	Down
Bra027715	methionine gamma-lyase [Brassica rapa]	ref|XP_009112857.1|	43.721	18.8	6	6	0.647645	0.000503292	Down
Bra015979	probable calcium-binding protein CML26 [Brassica napus]	ref|XP_013700662.1|	17.601	36.5	6	6	0.647114	0.00144568	Down
Bra006525	probable plastid-lipid-associated protein 8, chloroplastic [Brassica napus]	ref|XP_013730816.1|	23.691	19.3	4	1	0.645135	0.026657	Down
Bra030744	vesicle-associated protein 2-2-like [Brassica napus]	ref|XP_013657664.1|	43.87	14.2	5	5	0.643419	0.0104753	Down
Bra008907	geranylgeranyl transferase type-2 subunit beta 1 isoform X1 [Brassica rapa]	ref|XP_009121869.1|	34.448	4.8	1	1	0.643067	0.00296081	Down
Bra037393	protein SDE2 homolog [Brassica rapa]	ref|XP_009111407.1|	45.704	6.9	3	2	0.642808	0.0200616	Down
Bra025748	isoflavone reductase homolog P3 [Brassica rapa]	ref|XP_009149444.1|	34	41.2	11	9	0.642659	0.000777365	Down
Bra023430	RNA polymerase sigma factor sigD, chloroplastic-like, partial [Brassica rapa]	ref|XP_009125938.2|	82.355	9.6	7	2	0.641893	0.0258499	Down
Bra004997	peroxisomal nicotinamide adenine dinucleotide carrier [Brassica rapa]	ref|XP_009143264.1|	37.034	8	2	2	0.641811	0.000627667	Down
Bra038802	small nuclear ribonucleoprotein-associated protein B'-like [Brassica oleracea var. oleracea]	ref|XP_013596195.1|	10.511	25.3	3	1	0.641513	0.0175508	Down
Bra026874	probable inactive purple acid phosphatase 2 [Brassica rapa]	ref|XP_009117956.1|	73.357	1.1	1	1	0.640564	0.000349629	Down
Bra023564	thioredoxin F2, chloroplastic [Brassica rapa]	ref|XP_009126111.1|	20.118	17.1	3	3	0.639399	0.000467223	Down
Bra013744	UDP-glucose 4-epimerase 2 [Brassica rapa]	ref|XP_009137528.1|	38.346	17	5	1	0.638431	5.33655e-05	Down
Bra028241	probable mitochondrial saccharopine dehydrogenase-like oxidoreductase At5g39410 [Brassica rapa]	ref|XP_009139847.1|	49.679	11.9	5	5	0.638426	0.00077974	Down
Bra033975	alpha-L-fucosidase 3-like [Brassica rapa]	ref|XP_009127580.1|	48.346	10.7	4	4	0.638227	0.000193752	Down
Bra005829	histone-lysine N-methyltransferase, H3 lysine-9 specific SUVH1-like [Brassica rapa]	ref|XP_018513165.1|	70.653	5.1	4	2	0.637728	0.00174638	Down
Bra018259	poly [ADP-ribose] polymerase 1 isoform X1 [Brassica rapa]	ref|XP_009144225.1|	111.86	9.3	8	8	0.637416	0.00157032	Down
Bra024129	spermidine coumaroyl-CoA acyltransferase-like [Brassica rapa]	ref|XP_009137864.1|	48.4	9.7	4	3	0.637292	0.0015072	Down
Bra019378	formin-like protein 4 [Brassica rapa]	ref|XP_009137258.1|	40.268	21.4	7	7	0.637103	0.00107915	Down
Bra025191	cytochrome P450 71B21 [Brassica napus]	ref|XP_013727592.1|	55.854	8	4	3	0.636829	0.00490229	Down
Bra007966	3-ketoacyl-CoA synthase 7 [Brassica rapa]	ref|XP_009127852.1|	50.035	6	3	3	0.635124	0.0246762	Down
Bra004444	blue-light photoreceptor PHR2 [Brassica rapa]	ref|XP_009142517.1|	49.654	4.2	1	1	0.634046	0.00683869	Down
Bra000220	LOW QUALITY PROTEIN: ferredoxin-dependent glutamate synthase 2, chloroplastic-like [Brassica rapa]	ref|XP_018513345.1|	173.15	17.8	22	4	0.633736	0.00379281	Down
Bra007912	beta carbonic anhydrase 4-like isoform X2 [Brassica napus]	ref|XP_013702619.1|	28.456	46.1	10	8	0.631204	4.00499e-05	Down
Bra033348	probable pectinesterase/pectinesterase inhibitor 7 [Brassica rapa]	ref|XP_009119610.1|	77.695	6.1	4	4	0.630411	0.000367455	Down
Bra000089	haloacid dehalogenase-like hydrolase domain-containing protein Sgpp isoform X2 [Brassica rapa]	ref|XP_009133291.1|	27.289	27.3	7	7	0.629143	1.79732e-05	Down
Bra027171	ABC transporter G family member 29 [Brassica rapa]	ref|XP_009146147.1|	214.77	3.7	8	3	0.625968	0.00258268	Down
Bra038842	cadmium/zinc-transporting ATPase HMA3-like [Brassica rapa]	ref|XP_009102202.1|	136.41	3.1	4	4	0.625418	0.0129369	Down
Bra030481	PHD finger protein At3g20280 isoform X1 [Raphanus sativus]	ref|XP_018493422.1|	63.649	3.2	1	1	0.625364	0.0388186	Down
Brassica_rapa_Pekinensis_newGene_1949	#N/A	#N/A	94.409	1	1	1	0.624603	0.0213702	Down
Bra029489	glycine-rich protein [Arabidopsis thaliana]	ref|NP_174029.1|	17.771	23	3	3	0.623282	0.000339347	Down
Bra035248	V-type proton ATPase subunit E1-like [Brassica napus]	ref|XP_013718621.1|	24.728	35.9	8	1	0.623236	0.00582026	Down
Bra012005	flagellar radial spoke protein 5 [Brassica rapa]	ref|XP_009103614.1|	42.757	16.5	5	5	0.620779	0.000226023	Down
Bra031926	dicarboxylate transporter 2.2, chloroplastic [Brassica rapa]	ref|XP_009130447.1|	59.375	3.1	2	1	0.619949	0.00885453	Down
Bra031535	ribosome biogenesis protein BMS1 homolog [Brassica rapa]	ref|XP_009118525.1|	187.4	5.4	9	3	0.61937	0.00183086	Down
Bra027386	dihydrolipoyllysine-residue acetyltransferase component 2 of pyruvate dehydrogenase complex,mitochondrial [Brassica rapa]	ref|XP_009146432.1|	54.395	20.4	10	3	0.619109	5.29505e-05	Down
Bra013197	fasciclin-like arabinogalactan protein 7 [Brassica rapa]	ref|XP_009136148.1|	27.121	7	1	1	0.617234	0.00640251	Down
Bra008605	dentin sialophosphoprotein-like [Brassica napus]	ref|XP_013665401.1|	138.34	0.9	1	1	0.615942	0.00944989	Down
Bra013135	non-specific lipid-transfer protein-like protein At2g13820 [Brassica rapa]	ref|XP_009136228.1|	17.315	9.8	2	2	0.615869	0.019711	Down
Bra032957	acyltransferase-like protein At3g26840, chloroplastic [Brassica rapa]	ref|XP_009129471.1|	78.886	5.6	4	3	0.61572	0.00310373	Down
Bra034800	universal stress protein YxiE-like [Brassica napus]	ref|XP_013711646.1|	21.813	12.5	2	2	0.614972	0.000947664	Down
Bra018590	phosphoglycerate mutase-like protein AT74H [Brassica rapa]	ref|XP_009148152.1|	32.632	3.6	1	1	0.614804	0.00469772	Down
Bra011637	serine/arginine-rich splicing factor SR45a-like [Brassica rapa]	ref|XP_009150254.1|	24.879	9.9	2	2	0.613778	0.00208454	Down
Bra036828	naringenin,2-oxoglutarate 3-dioxygenase isoform X1 [Brassica rapa]	ref|XP_009115799.1|	40.104	53.4	16	16	0.613055	7.16858e-05	Down
Bra002236	cinnamoyl-CoA reductase 1 [Brassica rapa]	ref|XP_009120886.1|	36.174	25.2	8	8	0.613041	0.00156761	Down
Bra008130	peptidyl-prolyl cis-trans isomerase CYP26-2, chloroplastic [Brassica rapa]	ref|XP_009128024.1|	34.467	2.8	1	1	0.612273	0.00396122	Down
Bra024105	villin-4-like [Brassica rapa]	ref|XP_018513419.1|	108.94	20.7	18	4	0.611952	0.00386295	Down
Bra015779	dehydrin ERD14 [Brassica rapa]	ref|XP_009106273.1|	22.044	21.5	5	2	0.611931	0.00431376	Down
Bra006584	T-complex protein 1 subunit beta-like [Brassica rapa]	ref|XP_009131824.1|	81.575	40	29	2	0.611612	6.56864e-05	Down
Bra021529	subtilisin-like protease SBT1.4 [Brassica rapa]	ref|XP_009117189.1|	81.554	10.5	7	4	0.611178	0.00668141	Down
Bra029671	nitrile-specifier protein 5 [Brassica rapa]	ref|XP_009147039.1|	12.969	22.3	2	2	0.610497	0.00205135	Down
Bra022418	probable cysteine protease RD21C [Brassica rapa]	ref|XP_009145796.1|	49.02	11.3	6	3	0.610458	0.00232228	Down
Bra016955	polyglutamine-binding protein 1 [Brassica rapa]	ref|XP_009141961.1|	87.62	16.9	11	11	0.610294	1.34323e-06	Down
Bra036177	acyl-coenzyme A thioesterase 9, mitochondrial isoform X1 [Brassica rapa]	ref|XP_009111834.1|	48.123	28.5	11	11	0.609798	0.000155363	Down
Bra010803	DUF538 family protein [Medicago truncatula]	ref|XP_003593930.1|	11.389	25.5	2	2	0.609593	0.00364194	Down
Bra019734	1-aminocyclopropane-1-carboxylate oxidase 3 [Brassica napus]	ref|XP_013671771.1|	36.645	13.4	4	3	0.60662	0.00115808	Down
Bra035078	U-box domain-containing protein 35 [Brassica rapa]	ref|XP_009106610.1|	138.55	1.6	2	2	0.606574	0.00372384	Down
Bra002281	nuclear pore complex protein NUP1-like isoform X2 [Brassica rapa]	ref|XP_009120834.1|	77.837	4	3	1	0.605703	0.0104491	Down
Bra016637	pentatricopeptide repeat-containing protein At3g24000, mitochondrial [Brassica rapa]	ref|XP_009110450.1|	155.75	1.7	2	2	0.605218	0.00340299	Down
Bra027101	NAC transcription factor 25 [Brassica rapa]	ref|XP_009113148.1|	35.791	3.1	1	1	0.605213	0.00520434	Down
Bra016475	GDSL esterase/lipase At1g20120-like [Brassica rapa]	ref|XP_009110239.1|	41.424	17.9	4	4	0.60491	0.00048956	Down
Bra015931	tip elongation aberrant protein 1 isoform X2 [Brassica rapa]	ref|XP_009106075.1|	72.602	5.1	3	3	0.603846	0.0061262	Down
Bra010498	heat shock 70 kDa protein 6, chloroplastic-like [Brassica rapa]	ref|XP_009109254.1|	76.421	44.4	29	2	0.603819	0.00902706	Down
Bra022874	probable xyloglucan galactosyltransferase GT15 [Brassica rapa]	ref|XP_009132829.1|	89.087	9.1	5	5	0.603736	0.00127953	Down
Bra014571	MATH domain and coiled-coil domain-containing protein At3g58430-like [Brassica napus]	ref|XP_013728904.1|	21.858	4.7	1	1	0.601236	0.00375741	Down
Bra031378	multifunctional methyltransferase subunit TRM112-like protein At1g22270 [Brassica rapa]	ref|XP_009145357.1|	14.292	50.4	5	1	0.600425	0.00676559	Down
Bra035679	glutelin type-B 5-like [Brassica rapa]	ref|XP_009140932.1|	38.335	19.1	7	3	0.599499	0.00350651	Down
Bra010619	glycine-rich domain-containing protein 2 [Brassica rapa]	ref|XP_009109401.1|	86.389	22.2	14	12	0.594327	0.0064627	Down
Bra012217	CO(2)-response secreted protease-like [Brassica napus]	ref|XP_013653455.1|	45.126	22.2	7	7	0.592804	0.00266612	Down
Bra011353	protein ECERIFERUM 26 [Brassica rapa]	ref|XP_009125885.1|	51.811	8.8	4	4	0.592358	0.00383132	Down
Bra039958	spindle assembly abnormal protein [Arabidopsis thaliana]	ref|NP_188891.1|	66.874	13.1	8	3	0.591165	0.000208326	Down
Bra000135	60S ribosomal protein L23a-1-like [Brassica rapa]	ref|XP_009133367.1|	16.926	34.7	7	7	0.590531	0.00363596	Down
Bra014852	universal stress protein PHOS34-like [Brassica rapa]	ref|XP_009139276.1|	18.021	13	2	1	0.590407	0.00550226	Down
Bra033141	serine racemase [Brassica rapa]	ref|XP_009128669.1|	39.965	3.2	1	1	0.590237	0.0112553	Down
Bra023978	putative glutathione peroxidase 7, chloroplastic [Brassica napus]	ref|NP_001302786.1|	25.941	30.2	6	2	0.58863	0.00761315	Down
Bra025647	AIG2-like protein [Brassica rapa]	ref|XP_009139921.1|	20.539	13.3	2	1	0.586532	0.0106214	Down
Bra028423	DSBA oxidoreductase family protein [Arabidopsis lyrata subsp. lyrata]	ref|XP_002868748.1|	19.525	15.3	2	2	0.586055	0.00170927	Down
Bra031935	non-specific lipid-transfer protein-like protein At5g64080 [Brassica rapa]	ref|XP_009130438.1|	18.036	6.1	1	1	0.58376	0.00070944	Down
Bra033349	pectinesterase (Protein of unknown function, DUF538) [Arabidopsis thaliana]	ref|NP_563664.1|	18.278	14.5	2	2	0.582918	0.0270563	Down
Bra005163	aldo-keto reductase family 4 member C8 [Brassica rapa]	ref|XP_009143451.1|	33.662	11.6	3	3	0.580094	0.00959122	Down
Bra025423	probable 2,3-bisphosphoglycerate-independent phosphoglycerate mutase isoform X1 [Brassica napus]	ref|XP_013706865.1|	52.976	14.7	6	3	0.579375	0.000735067	Down
Bra013929	HEAT repeat-containing protein 6 isoform X2 [Brassica rapa]	ref|XP_009139657.1|	126.98	2.1	2	2	0.577583	2.6121e-05	Down
Bra037836	NADH dehydrogenase [ubiquinone] iron-sulfur protein 4, mitochondrial-like [Brassica rapa]	ref|XP_018510583.1|	10.434	28.7	3	2	0.575329	0.000599893	Down
Bra001530	eukaryotic initiation factor 4A-1-like isoform X1 [Brassica rapa]	ref|XP_018513521.1|	47.127	46.6	23	1	0.573275	0.00345332	Down
Bra029677	heat shock protein 90-6, mitochondrial [Brassica rapa]	ref|XP_009147028.1|	82.105	24.9	18	2	0.572807	0.000291531	Down
Bra040987	vesicle transport v-SNARE 11-like [Brassica rapa]	ref|XP_009124507.1|	24.739	19.9	4	3	0.571617	0.00313847	Down
Bra032917	GDSL esterase/lipase At2g27360-like [Brassica napus]	ref|XP_013718264.1|	43	2.6	1	1	0.571387	0.00394321	Down
Bra025339	60S acidic ribosomal protein P2-3-like [Brassica napus]	ref|XP_013711827.1|	11.712	19.5	3	2	0.568861	0.00582928	Down
Bra025130	embryonic protein DC-8 isoform X2 [Brassica rapa]	ref|XP_009152149.1|	22.054	30.8	5	5	0.568151	0.00205365	Down
Bra034909	acyltransferase-like protein At3g26840, chloroplastic [Brassica rapa]	ref|XP_009107662.1|	81.184	3.2	2	1	0.567749	0.00073967	Down
Bra035902	Embryo-specific protein 3, (ATS3) [Arabidopsis thaliana]	ref|NP_201026.1|	20.767	12.2	2	2	0.566826	0.000111796	Down
Bra017856	phosphoenolpyruvate carboxykinase [ATP]-like [Brassica rapa]	ref|XP_009138534.1|	72.961	26.3	13	1	0.565303	0.00104978	Down
Bra040532	probable pectinesterase/pectinesterase inhibitor 21 [Brassica rapa]	ref|XP_009124869.1|	37.374	3.5	1	1	0.564462	1.991e-05	Down
Bra001811	phosphoribosylaminoimidazole-succinocarboxamide synthase, chloroplastic-like isoform X1 [Brassica rapa]	ref|XP_018512751.1|	46.599	21.3	7	1	0.563908	0.0406006	Down
Bra039195	polyadenylate-binding protein 4-like [Brassica rapa]	ref|XP_009117286.1|	68.217	12.3	7	4	0.562104	6.95737e-05	Down
Bra005501	probable peroxygenase 3 [Brassica rapa]	ref|XP_009143868.1|	26.933	23	5	4	0.561749	0.00137472	Down
Bra025242	pollen-specific protein-like At4g18596 [Brassica napus]	ref|XP_013644695.1|	18.913	12.9	2	2	0.561273	0.000513971	Down
Bra030404	myrosinase-binding protein 2-like [Brassica rapa]	ref|XP_009144866.1|	15.281	52.1	7	6	0.56079	0.00728298	Down
Bra030220	glycine-rich domain-containing protein 1 [Brassica rapa]	ref|XP_018514094.1|	92.684	6.4	5	4	0.560011	0.00133162	Down
Bra030025	3-oxoacyl-[acyl-carrier-protein] reductase 5, chloroplastic [Brassica rapa]	ref|XP_009103007.1|	33.594	26.3	8	2	0.55891	0.0073584	Down
Bra000265	protein COLD-REGULATED 15B, chloroplastic-like isoform X3 [Brassica napus]	ref|XP_013724358.1|	13.894	33.3	6	6	0.558599	0.000117858	Down
Bra031593	calcium-transporting ATPase 4, endoplasmic reticulum-type [Brassica rapa]	ref|XP_009118418.1|	115.75	26.8	25	1	0.558594	0.000116119	Down
Bra024787	aspartic proteinase nepenthesin-1-like [Brassica rapa]	ref|XP_009152211.1|	49.139	11.5	5	5	0.558063	0.000753584	Down
Bra028691	oleosin-B1-like [Brassica napus]	ref|XP_013718932.1|	14.907	7.4	2	2	0.554913	0.0177337	Down
Bra030645	phospholipase A1-IIalpha-like [Brassica rapa]	ref|XP_009110999.1|	46.546	2.2	1	1	0.550595	0.0152797	Down
Bra024042	serine carboxypeptidase-like 29 [Brassica rapa]	ref|XP_009137969.1|	53.037	12	6	3	0.550422	5.37091e-05	Down
Bra013161	12-oxophytodienoate reductase 3 [Brassica rapa]	ref|XP_009136189.1|	42.465	12.6	5	5	0.54994	0.00177903	Down
Bra003795	cytochrome P450 98A8-like [Brassica rapa]	ref|XP_009104755.1|	54.989	28.9	15	14	0.549762	0.00638244	Down
Bra010732	thaumatin-like protein 1b [Brassica napus]	ref|XP_013656740.1|	36.454	3.9	1	1	0.548772	0.00058313	Down
Bra026847	ribonuclease 1-like [Brassica napus]	ref|XP_013664697.1|	27.749	9.4	2	2	0.546901	2.42613e-05	Down
Bra010167	glycine cleavage system H protein 3, mitochondrial-like [Brassica rapa]	ref|XP_009151432.1|	18.002	32.5	4	3	0.546772	0.00769908	Down
Bra016084	patellin-1-like [Brassica rapa]	ref|XP_009105873.1|	62.302	20.6	11	5	0.543768	0.00155924	Down
Bra010790	#N/A	#N/A	17.084	20.1	3	3	0.543296	0.000400582	Down
Bra018835	probable disease resistance protein At1g15890 [Brassica rapa]	ref|XP_009147849.1|	95.766	2.5	2	1	0.542529	0.000212837	Down
Bra026494	probable carboxylesterase 18 [Brassica napus]	ref|XP_013659177.1|	37.71	13.7	4	3	0.539301	0.000837694	Down
Bra035393	eukaryotic translation initiation factor-like [Brassica rapa]	ref|XP_009124268.1|	22.551	26.6	6	2	0.537165	0.000305107	Down
Bra031007	basic transcription factor 3-like [Brassica rapa]	ref|XP_009117639.1|	16.773	40.4	5	1	0.536393	0.000430757	Down
Bra000559	type III polyketide synthase C [Brassica rapa]	ref|XP_009133969.1|	42.931	35.5	15	13	0.536307	0.00309401	Down
Bra022242	putative 3,4-dihydroxy-2-butanone kinase [Brassica rapa]	ref|XP_009145978.1|	68.177	31.3	17	15	0.535875	0.00127149	Down
Bra028597	3-hydroxyacyl-[acyl-carrier-protein] dehydratase FabZ [Brassica oleracea var. oleracea]	ref|XP_013618729.1|	24.647	22.9	5	2	0.535355	0.0025765	Down
Bra019099	calcineurin B-like protein 3 [Brassica napus]	ref|XP_013705461.1|	50.535	13.6	6	3	0.532584	0.000138927	Down
Bra025232	acyltransferase-like protein At3g26840, chloroplastic [Brassica napus]	ref|XP_013644709.1|	174.25	4.4	6	5	0.531723	0.00385948	Down
Bra012212	GDSL esterase/lipase At5g63170-like [Brassica napus]	ref|XP_013651649.1|	84.849	6.4	4	4	0.531382	0.000736616	Down
Bra018425	ATP-citrate synthase alpha chain protein 1 isoform X2 [Brassica rapa]	ref|XP_009144421.1|	46.68	28.1	14	3	0.530613	0.00369447	Down
Bra024596	F-box/kelch-repeat protein At1g23390 [Brassica rapa]	ref|XP_009115532.1|	42.435	2.3	1	1	0.52988	0.00113595	Down
Bra000062	DNA-directed RNA polymerase subunit alpha [Arabidopsis thaliana]	ref|NP_190999.1|	75.188	3.8	3	3	0.529793	0.00372328	Down
Bra011553	NADH dehydrogenase [ubiquinone] 1 beta subcomplex subunit 9-like [Brassica napus]	ref|XP_013648293.1|	13.618	35.9	4	1	0.528101	0.0115823	Down
Brassica_rapa_Pekinensis_newGene_969	F-box/FBD/LRR-repeat protein At1g16930-like [Brassica rapa]	ref|XP_009149128.1|	81.555	1.5	1	1	0.524797	0.00511291	Down
Bra009080	protein BOLA2 [Brassica rapa]	ref|XP_009122117.1|	10.263	51.1	3	3	0.524236	0.00031632	Down
Bra024134	spermidine coumaroyl-CoA acyltransferase-like [Brassica rapa]	ref|XP_009137861.1|	51.569	11.4	6	5	0.522392	0.00461734	Down
Bra031657	probable mediator of RNA polymerase II transcription subunit 37b [Brassica rapa]	ref|XP_009118328.1|	75.073	14.1	10	8	0.522104	0.000782569	Down
Bra001345	non-specific lipid-transfer protein 6-like [Brassica napus]	ref|XP_013736095.1|	11.92	30.1	3	3	0.521484	1.61369e-05	Down
Bra038378	peroxiredoxin-2B-like [Brassica napus]	ref|XP_013718405.1|	17.603	12.3	2	1	0.521243	9.64599e-05	Down
Bra012749	predicted protein [Physcomitrella patens]	ref|XP_001784051.1|	34.233	31.9	7	7	0.519449	0.00853987	Down
Bra021982	probable disease resistance protein At5g45510 isoform X2 [Brassica rapa]	ref|XP_009128808.1|	128.48	3.5	4	4	0.517112	1.19473e-05	Down
Bra036228	transcription termination factor MTERF4, chloroplastic [Brassica rapa]	ref|XP_009111244.1|	60.59	2.1	1	1	0.516451	5.27861e-05	Down
Bra038343	#N/A	#N/A	16.683	15.2	2	2	0.515125	0.000350314	Down
Bra031319	putative cysteine-rich repeat secretory protein 17 [Brassica rapa]	ref|XP_009145439.1|	19.086	15.8	3	1	0.515073	0.000522555	Down
Bra030646	ervatamin-B-like [Brassica rapa]	ref|XP_009110997.1|	37.794	14.3	4	3	0.514718	5.47459e-06	Down
Bra012056	thiosulfate sulfurtransferase 18-like isoform X1 [Brassica rapa]	ref|XP_018508520.1|	14.317	16.2	2	2	0.51423	0.00609638	Down
Bra022853	probable glutathione peroxidase 2 [Brassica rapa]	ref|XP_009132803.1|	18.974	49.1	10	2	0.511889	0.00156616	Down
Bra026100	S15/NS1, RNA-binding protein [Arabidopsis thaliana]	ref|NP_563982.1|	47.961	8.3	3	2	0.511298	0.0138849	Down
Bra039054	60S acidic ribosomal protein P2-3-like [Brassica rapa]	ref|XP_009111598.1|	11.811	11.5	1	1	0.508654	4.68498e-05	Down
Bra037191	thiosulfate sulfurtransferase 16, chloroplastic isoform X1 [Brassica rapa]	ref|XP_009112267.1|	13.305	21.8	2	2	0.507977	0.00517601	Down
Bra020056	LOW QUALITY PROTEIN: protein phosphatase 1 regulatory subunit pprA-like [Brassica rapa]	ref|XP_009126382.1|	32.863	11	3	2	0.506923	5.91163e-05	Down
Bra021961	pectin acetylesterase 11 [Brassica rapa]	ref|XP_009128780.1|	42.133	37.6	11	11	0.505564	5.20001e-05	Down
Bra008566	tetratricopeptide repeat protein 27 homolog [Brassica rapa]	ref|XP_009121399.1|	100.61	6.9	7	7	0.505139	0.00514195	Down
Bra009079	meiosis arrest female protein 1 homolog [Brassica oleracea var. oleracea]	ref|XP_013613055.1|	94.471	3.1	2	2	0.503871	0.004354	Down
Bra001851	putative cysteine-rich repeat secretory protein 13 [Brassica napus]	ref|XP_013741130.1|	29.082	16.9	4	4	0.503544	0.00484859	Down
Bra016739	cytochrome P450 86B1 [Brassica rapa]	ref|XP_009110599.1|	56.854	14.8	7	5	0.503162	0.000958532	Down
Bra017755	purple acid phosphatase 6 [Brassica rapa]	ref|XP_009138418.1|	62.976	10.5	6	3	0.501176	0.0103754	Down
Bra004744	3-isopropylmalate dehydratase small subunit 1 [Brassica rapa]	ref|XP_009142910.1|	27.11	18.6	3	1	0.500499	0.00110082	Down
Bra016563	non-specific lipid-transfer protein-like protein At2g13820 [Brassica rapa]	ref|XP_009110357.1|	17.752	12	2	2	0.50007	0.00164933	Down
Bra024450	spermidine hydroxycinnamoyl transferase-like [Brassica napus]	ref|XP_013691449.1|	42.061	52.4	16	14	0.499695	0.00963504	Down
Bra038725	cysteine proteinase inhibitor 6 [Brassica rapa]	ref|XP_009120653.1|	23.003	15.6	4	1	0.49624	0.000377156	Down
Bra021582	peptide-N4-(N-acetyl-beta-glucosaminyl)asparagine amidase A-like [Brassica rapa]	ref|XP_009116572.1|	67.355	3.5	2	2	0.49476	3.00234e-05	Down
Bra033967	putative caffeoyl-CoA O-methyltransferase At1g67980 isoform X1 [Brassica rapa]	ref|XP_009127590.1|	26.507	10.7	2	2	0.493042	0.0246492	Down
Bra036789	non-specific lipid-transfer protein 12-like [Brassica napus]	ref|XP_013659766.1|	13.026	10.7	1	1	0.492141	0.000274358	Down
Bra035847	adenylate kinase 4 [Brassica rapa]	ref|XP_009112077.1|	26.4	40.4	10	2	0.485632	0.00251891	Down
Bra025794	anther-specific proline-rich protein APG [Brassica rapa]	ref|XP_009149502.1|	97.251	1.8	1	1	0.483584	0.00442461	Down
Bra030118	ervatamin-B [Brassica rapa]	ref|XP_009102881.1|	39.422	4.9	2	1	0.478711	0.0141886	Down
Bra003732	dehydrin ERD14-like [Brassica napus]	ref|XP_013648768.1|	21.755	8.8	2	1	0.477283	0.00898592	Down
Bra006171	proline-tRNA ligase (DUF1680) [Arabidopsis thaliana]	ref|NP_196799.1|	96.249	11.6	8	6	0.474045	0.000110731	Down
Bra032134	probable aspartic protease At2g35615 [Brassica rapa]	ref|XP_009140508.1|	50.421	10.2	5	5	0.473531	0.0107138	Down
Bra004435	universal stress protein A-like protein [Brassica napus]	ref|XP_013747519.1|	17.495	4.3	1	1	0.473295	0.000739863	Down
Bra010539	reticulon-like protein B1 [Brassica rapa]	ref|XP_009109295.1|	30.18	19.3	6	2	0.472888	0.000280562	Down
Bra024606	OBP32pep protein, putative (Domain of unknown function DUF220) [Arabidopsis thaliana]	ref|NP_173773.1|	37.92	7.4	3	3	0.472295	0.00122039	Down
Bra016615	glutathione S-transferase U26 [Brassica napus]	ref|XP_013711740.1|	25.668	14.6	5	1	0.471376	0.011442	Down
Bra024207	non-specific lipid-transfer protein 13-like [Brassica napus]	ref|XP_013691655.1|	15.678	22	3	3	0.468192	0.000138447	Down
Bra023631	disease resistance protein RML1B-like isoform X2 [Brassica rapa]	ref|XP_009126199.1|	161.89	1.9	3	3	0.468005	0.000972973	Down
Bra021109	ultraviolet-B receptor UVR8-like, partial [Brassica rapa]	ref|XP_009116224.2|	87.534	5.2	4	4	0.465825	0.00273005	Down
Bra017637	D-3-phosphoglycerate dehydrogenase 1, chloroplastic-like [Brassica rapa]	ref|XP_009138270.1|	62.807	28.9	15	2	0.462149	4.3577e-05	Down
Bra000222	protein STRICTOSIDINE SYNTHASE-LIKE 2 [Brassica rapa]	ref|XP_009133478.1|	38.662	28.4	8	8	0.461881	0.0037518	Down
Bra024950	palmitoyl-protein thioesterase 1-like [Brassica napus]	ref|XP_013693148.1|	52.333	3.8	2	2	0.460729	0.000215287	Down
Bra040375	auxin-induced in root cultures protein 12-like [Brassica rapa]	ref|XP_009124355.1|	23.996	13.4	3	3	0.459777	2.79446e-06	Down
Bra015435	UDP-glycosyltransferase 75B1 [Brassica rapa]	ref|XP_009119145.1|	26.874	9.2	2	2	0.459431	9.09505e-06	Down
Bra030815	probable LRR receptor-like serine/threonine-protein kinase At1g56140 isoform X3 [Brassica rapa]	ref|XP_009106800.1|	112.41	3.7	4	2	0.456102	0.00249126	Down
Bra010339	30S ribosomal protein S1 homolog [Brassica napus]	ref|XP_013656345.1|	69.227	9.5	5	2	0.454388	0.0198571	Down
Bra035262	UDP-glucose 4-epimerase 5 [Brassica napus]	ref|XP_013718553.1|	38.098	29.7	10	6	0.453757	1.38641e-05	Down
Bra034488	probable transcription factor At1g61730 isoform X1 [Brassica rapa]	ref|XP_009123373.1|	35.634	7.8	3	3	0.452958	0.00854922	Down
Bra003432	fasciclin-like arabinogalactan protein 10 [Brassica rapa]	ref|XP_009104281.1|	44.67	14.2	6	4	0.452547	0.00138766	Down
Bra028488	acyltransferase-like protein At3g26840, chloroplastic [Brassica rapa]	ref|XP_009125176.1|	77.065	17	10	7	0.451847	7.33218e-05	Down
Bra029221	gamma carbonic anhydrase-like 1, mitochondrial [Brassica rapa]	ref|XP_009130256.1|	27.526	33.3	7	1	0.451451	0.000169609	Down
Bra030623	15 kDa selenoprotein precursor [Brassica rapa]	ref|NP_001288896.1|	18.318	21.9	4	3	0.450581	2.81449e-06	Down
Bra013777	3-oxo-Delta(4,5)-steroid 5-beta-reductase [Brassica rapa]	ref|XP_009137807.1|	44.251	20.5	8	5	0.44963	4.22153e-06	Down
Bra024265	non-specific lipid-transfer protein-like protein At5g64080 [Brassica rapa]	ref|XP_009150478.1|	18.223	10.4	2	2	0.449476	0.00116157	Down
Bra008230	beta-glucosidase 20 isoform X1 [Brassica rapa]	ref|XP_009128145.1|	63.919	21.5	12	12	0.449169	2.25671e-06	Down
Bra026352	ABC transporter G family member 9-like [Brassica napus]	ref|XP_013671410.1|	70.986	1.3	1	1	0.433839	0.00587794	Down
Bra040939	serine carboxypeptidase-like 42 [Brassica rapa]	ref|XP_009123167.1|	52.606	10.9	5	3	0.427446	5.95622e-05	Down
Bra038907	non-specific lipid-transfer protein 12-like [Brassica napus]	ref|XP_013740547.1|	12.496	16.8	3	3	0.426884	6.67393e-06	Down
Bra003597	nudix hydrolase 3 [Brassica rapa]	ref|XP_009104506.1|	85.486	18.6	13	13	0.426277	2.73881e-05	Down
Bra006769	peroxidase 68-like [Brassica napus]	ref|XP_013732152.1|	40.735	22.2	7	6	0.418134	0.00191076	Down
Bra039824	myrosinase-like [Brassica rapa]	ref|XP_009123220.1|	63.045	24.1	13	8	0.417748	0.00036086	Down
Bra002316	germin-like protein 1 [Brassica napus]	ref|XP_013707432.1|	21.901	13.3	2	1	0.413182	0.0040494	Down
Bra006000	ribosomal RNA small subunit methyltransferase J [Arabidopsis thaliana]	ref|NP_568200.1|	39.31	38.9	13	13	0.412351	0.000143705	Down
Bra031874	NADPH-dependent 1-acyldihydroxyacetone phosphate reductase-like [Brassica rapa]	ref|XP_009130497.1|	30.941	14	4	3	0.408472	1.98014e-05	Down
Bra018375	acyl-coenzyme A thioesterase 13 [Brassica rapa]	ref|XP_009144361.1|	17.742	6.9	1	1	0.405365	0.00235784	Down
Bra011265	flowering-promoting factor 1-like protein 1 [Brassica napus]	ref|XP_013652520.1|	21.95	24.4	3	1	0.403323	3.22825e-05	Down
Bra031488	protein farnesyltransferase/geranylgeranyltransferase type-1 subunit alpha-like [Brassica rapa]	ref|XP_018514387.1|	8.5685	15.7	1	1	0.403172	8.22758e-05	Down
Bra039174	probable isoprenylcysteine alpha-carbonyl methylesterase ICMEL2 isoform X1 [Brassica rapa]	ref|XP_018514776.1|	88.906	4.9	3	3	0.40006	0.00614665	Down
Bra018301	histone H1.2-like [Brassica rapa]	ref|XP_009144283.1|	26.802	9.7	2	1	0.399458	0.0166638	Down
Bra027140	probable aldo-keto reductase 4 [Brassica rapa]	ref|XP_009113187.1|	36.641	36.5	11	6	0.395155	0.00143172	Down
Bra005143	neutral ceramidase [Brassica rapa]	ref|XP_009143433.1|	81.123	19.4	13	3	0.391227	0.00338168	Down
Bra036797	phosphoinositide phosphatase SAC7 [Brassica rapa]	ref|XP_009115832.1|	66.476	13.4	8	3	0.39027	0.00427725	Down
Bra015487	ervatamin-B [Brassica rapa]	ref|XP_009119072.1|	37.839	16.6	5	5	0.389338	0.000861985	Down
Bra031811	GDP-mannose 4,6 dehydratase 1-like [Brassica napus]	ref|XP_013702003.1|	40.145	13.5	4	1	0.385606	0.00745226	Down
Bra023410	transaldolase-like [Brassica napus]	ref|XP_013679610.1|	47.992	27.3	11	1	0.384453	0.00255458	Down
Bra023405	indole-3-acetic acid-amido synthetase GH3.17-like [Brassica rapa]	ref|XP_009125904.1|	67.019	47.7	28	25	0.381036	0.00372742	Down
Bra018383	17.6 kDa class I heat shock protein 2 [Brassica rapa]	ref|XP_009144371.1|	17.748	14.1	3	2	0.380999	1.76499e-06	Down
Bra008229	GDSL esterase/lipase EXL4-like [Brassica rapa]	ref|XP_009128143.1|	37.968	15	4	4	0.380446	9.30296e-05	Down
Bra034559	dimethylallyl, adenosine tRNA methylthiotransferase [Arabidopsis thaliana]	ref|NP_195064.2|	52.669	10.4	4	4	0.379751	0.000477014	Down
Bra040546	protein SIEVE ELEMENT OCCLUSION A [Brassica rapa]	ref|XP_009124043.1|	93.733	3.2	3	1	0.379613	0.000419941	Down
Bra040285	serine/threonine-protein phosphatase 4 regulatory subunit 3-like isoform X4 [Brassica rapa]	ref|XP_009124734.1|	97.46	7.8	6	2	0.379478	0.00245897	Down
Bra006397	glutamate decarboxylase 1 [Brassica rapa]	ref|XP_009131590.1|	57.068	22.5	11	1	0.378233	0.00734487	Down
Bra039553	serine/threonine protein phosphatase 2A 59 kDa regulatory subunit B' gamma isoform [Brassica rapa]	ref|XP_009147392.1|	56.296	9.7	4	2	0.376781	7.9828e-05	Down
Bra012875	bifunctional epoxide hydrolase 2-like [Brassica rapa]	ref|XP_009136579.1|	36.317	19.3	5	4	0.372985	0.00111783	Down
Bra039919	purple acid phosphatase 5-like [Brassica oleracea var. oleracea]	ref|XP_013596314.1|	52.097	19.2	7	4	0.372837	2.65676e-07	Down
Bra012751	dynein light chain 2, cytoplasmic-like [Brassica rapa]	ref|XP_009136731.1|	9.0292	31.2	2	2	0.372277	0.0017528	Down
Bra036905	non-specific lipid-transfer protein-like protein At2g13820 isoform X1 [Brassica rapa]	ref|XP_009148117.1|	15.157	7.5	1	1	0.363781	0.00498874	Down
Bra018679	transferring glycosyl group transferase (DUF604) [Arabidopsis thaliana]	ref|NP_172263.4|	48.732	1.9	1	1	0.361899	0.00471509	Down
Bra017333	cytochrome P450 86B1 [Brassica rapa]	ref|XP_009114095.1|	62.202	8.4	5	4	0.354458	0.000256966	Down
Bra023384	proline-tRNA ligase (DUF1680) [Arabidopsis thaliana]	ref|NP_196799.1|	96.263	14.9	12	10	0.350581	1.17756e-05	Down
Bra017861	glycine-rich domain-containing protein 2-like [Brassica rapa]	ref|XP_009138538.1|	77.344	27.2	17	14	0.34801	3.53805e-05	Down
Bra036839	thioredoxin H1 [Brassica rapa]	ref|XP_009115784.1|	12.636	15.8	2	2	0.346428	0.00242463	Down
Bra018652	DNA ligase 1 [Brassica rapa]	ref|XP_009148073.1|	81.018	20.9	13	5	0.342868	0.000670157	Down
Bra038816	diacylglycerol kinase 3-like isoform X1 [Brassica napus]	ref|XP_013652842.1|	53.117	2.3	1	1	0.342545	7.41342e-06	Down
Bra027486	probable inorganic phosphate transporter 1-6 [Brassica rapa]	ref|XP_018510088.1|	55.596	2.2	1	1	0.342132	4.17939e-06	Down
Bra031318	putative cysteine-rich repeat secretory protein 17 [Brassica rapa]	ref|XP_009145440.1|	26.237	8.7	2	2	0.338177	0.00176841	Down
Bra030027	2,4-dichlorophenol 6-monooxygenase-like isoform X1 [Brassica napus]	ref|XP_013653270.1|	78.231	5.5	4	4	0.33528	0.00128118	Down
Bra026541	protein COLD-REGULATED 15B, chloroplastic-like isoform X2 [Brassica rapa]	ref|XP_018512165.1|	20.399	48.4	12	12	0.33489	0.000259062	Down
Bra013507	dolichyl-diphosphooligosaccharide--protein glycosyltransferase subunit 2 isoform X2 [Brassica rapa]	ref|XP_018507991.1|	75.076	34.5	22	14	0.330614	0.00218627	Down
Bra031550	GDSL esterase/lipase At1g06990 isoform X1 [Brassica rapa]	ref|XP_009118465.1|	36.377	4.6	1	1	0.326958	0.000859593	Down
Bra006516	mitochondrial dicarboxylate/tricarboxylate transporter DTC [Brassica napus]	ref|XP_013730718.1|	31.884	40.1	10	2	0.323758	1.28151e-05	Down
Bra011654	thaumatin-like protein 1b [Brassica rapa]	ref|XP_009148123.1|	30.922	8	2	2	0.322627	0.000172144	Down
Bra026909	nucleolin 1-like [Brassica napus]	ref|XP_013731080.1|	24.593	5.4	1	1	0.318953	0.00036427	Down
Bra014513	citrate synthase 5, mitochondrial [Brassica rapa]	ref|XP_009138874.1|	52.464	14.4	6	3	0.317107	0.00155206	Down
Brassica_rapa_Pekinensis_newGene_1005	epithiospecifier protein-like [Brassica rapa]	ref|XP_009101709.1|	47.988	17.2	6	3	0.306991	0.00784232	Down
Bra026540	cytosolic sulfotransferase 11 [Brassica oleracea var. oleracea]	ref|XP_013621327.1|	36.959	3.5	1	1	0.303332	1.28215e-05	Down
Bra007293	protein STRICTOSIDINE SYNTHASE-LIKE 9 [Brassica rapa]	ref|XP_009116407.1|	41.592	36.9	12	6	0.302894	0.00357174	Down
Bra024170	peroxisomal fatty acid beta-oxidation multifunctional protein AIM1-like isoform X1 [Brassica rapa]	ref|XP_018513476.1|	80.355	5.3	4	1	0.299853	5.99516e-05	Down
Bra006507	elongation factor 1-beta 2-like [Brassica rapa]	ref|XP_009131738.1|	27.732	43	7	2	0.297269	0.000556576	Down
Bra025993	glutathione S-transferase U26 [Brassica rapa]	ref|XP_009149165.1|	25.498	20	6	2	0.291441	0.000106943	Down
Bra033915	putative cysteine-rich repeat secretory protein 17 [Brassica napus]	ref|XP_013752565.1|	29.611	8.9	3	1	0.291178	1.72348e-05	Down
Bra012288	epidermal growth factor receptor substrate 15-like 1 isoform X1 [Brassica rapa]	ref|XP_009103289.1|	122.26	8.2	10	1	0.289202	6.95095e-06	Down
Bra020859	probable pectate lyase 16 [Brassica napus]	ref|XP_013654826.1|	43.39	2.3	1	1	0.284016	0.0195536	Down
Bra024757	Metallo-hydrolase/oxidoreductase superfamily protein [Arabidopsis thaliana]	ref|NP_564232.1|	57.493	6.9	3	3	0.281149	2.82682e-05	Down
Bra028347	la protein 1-like [Brassica rapa]	ref|XP_018512275.1|	25.885	30.9	6	1	0.261677	7.28384e-05	Down
Bra022240	kinase family protein [Arabidopsis lyrata subsp. lyrata]	ref|XP_002883085.1|	116.13	4.3	4	2	0.251832	0.00618123	Down
Bra008606	predicted protein [Arabidopsis lyrata subsp. lyrata]	ref|XP_002873788.1|	17.413	24.7	3	2	0.245005	0.0107789	Down
Bra000966	transmembrane protein [Arabidopsis thaliana]	ref|NP_567180.1|	9.608	27.9	2	2	0.231011	1.87036e-05	Down
Bra037461	cytochrome B5 [Brassica rapa]	ref|XP_009151679.1|	14.959	26.8	2	1	0.216477	4.78632e-06	Down
Bra003136	29 kDa ribonucleoprotein, chloroplastic-like [Brassica napus]	ref|XP_013647925.1|	22.306	24.3	7	1	0.21442	1.38597e-05	Down
Bra026843	nucleolin 1-like [Brassica oleracea var. oleracea]	ref|XP_013603257.1|	33.176	25.1	6	1	0.206715	0.00767578	Down
Bra003862	protein HOTHEAD [Brassica rapa]	ref|XP_009104835.1|	65.476	16.2	8	1	0.203286	0.00132986	Down
Bra014248	protease 2-like [Brassica napus]	ref|XP_013735827.1|	81.137	15.4	11	1	0.197845	0.000437671	Down
Bra012733	probable cysteine protease RD19C [Brassica rapa]	ref|XP_009136751.1|	40.952	6.2	2	1	0.195489	0.000738922	Down
Bra020043	elongation factor 1-beta 2 [Brassica rapa]	ref|XP_009126366.1|	24.256	49.8	10	5	0.1787	0.00106191	Down
Bra016083	MICOS complex subunit Mic10-like isoform X1 [Brassica rapa]	ref|XP_009105874.1|	9.9813	23.7	2	1	0.172704	0.000209425	Down
Bra037484	Lactoylglutathione lyase / glyoxalase I family protein [Arabidopsis thaliana]	ref|NP_568698.1|	17.251	39.4	5	3	0.151854	0.000289074	Down
Bra006529	26S protease regulatory subunit 8 homolog A-like [Brassica rapa]	ref|XP_009131763.1|	47.173	44.4	16	1	0.15175	4.49151e-06	Down
Bra009433	ACT domain-containing protein ACR12-like [Brassica rapa]	ref|XP_009122573.1|	32.626	13.2	4	2	0.15035	0.000139784	Down
Bra033480	protein DJ-1 homolog A [Brassica rapa]	ref|XP_009139506.1|	41.884	15.1	5	2	0.136096	9.048e-05	Down
Bra003214	triosephosphate isomerase, cytosolic-like [Raphanus sativus]	ref|XP_018443032.1|	22.248	17.9	3	1	0.121775	0.00031563	Down
Bra031207	marker for oxidative stress response protein [Arabidopsis thaliana]	ref|NP_179758.1|	9.029	13.9	1	1	0.120024	0.00601524	Down
Bra006465	zinc finger CCCH domain-containing protein 58-like isoform X1 [Brassica rapa]	ref|XP_009131673.1|	44.876	5	1	1	0.0992173	0.0042949	Down
Bra003476	aspartyl protease family protein 2 [Brassica rapa]	ref|XP_009104352.1|	51.462	8.5	4	3	0.0919336	0.00228496	Down

## Sheet: Table S3
Table S3 The identified 204 DEPs with correlated DEGs in autotetraploid B. rapa (Same trends were marked in red while opposite ones in green)
Protein accession	Protein description	4x/2x Ratio	4x/2x P value	Protein regulated type	mRNA regulated type	Combined
Bra000059	peroxidase 22-like [Brassica rapa]	2.341	4.44e-05	up	up	upup
Bra000129	jacalin-related lectin 22 [Brassica rapa]	3.617	0.00015	up	up	upup
Bra000181	probable methyltransferase PMT23 [Brassica rapa]	2.605	0.0056	up	up	upup
Bra000315	endochitinase At2g43620 [Brassica rapa]	1.699	0.00386	up	up	upup
Bra000913	tolB protein-like protein [Arabidopsis thaliana]	7.340	4e-05	up	up	upup
Bra001147	acyl-CoA-binding domain-containing protein 4-like [Brassica rapa]	2.655	0.000523	up	up	upup
Bra001173	germin-like protein subfamily 2 member 3 [Brassica rapa]	1.599	0.00103	up	up	upup
Bra001344	D-alanine-D-alanine ligase family [Arabidopsis thaliana]	2.597	0.00185	up	up	upup
Bra001533	polyadenylate-binding protein-interacting protein 4-like isoform X2 [Brassica rapa]	1.508	0.00845	up	up	upup
Bra001581	ras-related protein RABA1g [Brassica rapa]	1.579	0.000335	up	up	upup
Bra001595	ribosome biogenesis protein BRX1-like [Brassica napus]	1.612	0.000685	up	up	upup
Bra003180	binding protein [Arabidopsis lyrata subsp. lyrata]	2.848	7.58e-05	up	up	upup
Bra003475	glucan endo-1,3-beta-glucosidase 12 [Brassica rapa]	1.870	0.00289	up	up	upup
Bra003526	lipoxygenase 2, chloroplastic-like [Brassica rapa]	3.125	0.000175	up	up	upup
Bra003728	transmembrane protein [Arabidopsis thaliana]	1.566	0.00321	up	up	upup
Bra004101	glycerophosphodiester phosphodiesterase GDPDL3-like [Brassica rapa]	20.191	0.000708	up	up	upup
Bra004288	zinc finger CCCH domain-containing protein 15 [Brassica rapa]	1.575	0.00356	up	up	upup
Bra005824	calcium-dependent protein kinase 1-like [Brassica rapa]	4.568	0.00044	up	up	upup
Bra006126	translation machinery-associated protein 22-like [Brassica napus]	2.214	0.00231	up	up	upup
Bra006310	F-box protein At4g22390-like isoform X1 [Brassica napus]	3.816	4.05e-05	up	up	upup
Bra006348	conserved oligomeric Golgi complex subunit 1-like [Brassica rapa]	1.945	0.000757	up	up	upup
Bra006368	inositol-tetrakisphosphate 1-kinase 1-like [Brassica rapa]	3.646	0.000644	up	up	upup
Bra006427	microfibrillar-associated protein 1-like [Brassica rapa]	2.890	0.00402	up	up	upup
Bra006602	outer envelope protein 61-like [Brassica rapa]	1.787	0.00307	up	up	upup
Bra007566	actin-related protein 7 [Arabidopsis thaliana]	2.132	7.16e-05	up	up	upup
Bra007657	pectin acetylesterase 6 [Brassica rapa]	1.742	3.79e-05	up	up	upup
Bra007812	UDP-glycosyltransferase 71C3-like [Brassica rapa]	1.681	0.000214	up	up	upup
Bra007818	stromal cell-derived factor 2-like protein [Brassica napus]	3.371	7.38e-05	up	up	upup
Bra008024	cysteine protease inhibitor WSCP-like [Brassica rapa]	3.406	0.000144	up	up	upup
Bra008025	trypsin inhibitor B-like [Brassica napus]	6.746	0.000343	up	up	upup
Bra008425	syntaxin-52 isoform X2 [Brassica rapa]	2.522	0.00109	up	up	upup
Bra009149	cytochrome P450 71A1-like [Brassica rapa]	1.549	0.00104	up	up	upup
Bra010217	early nodulin-like protein 1 [Brassica napus]	3.490	0.000342	up	up	upup
Bra010272	serine carboxypeptidase-like 29 [Brassica rapa]	5.965	2.51e-08	up	up	upup
Bra010278	predicted protein [Arabidopsis lyrata subsp. lyrata]	1.846	0.00147	up	up	upup
Bra010398	putative WEB family protein At1g65010, chloroplastic isoform X2 [Brassica napus]	1.876	0.000598	up	up	upup
Bra011005	predicted protein [Arabidopsis lyrata subsp. lyrata]	1.547	0.0066	up	up	upup
Bra011161	aspartyl protease UND [Brassica rapa]	1.693	0.0154	up	up	upup
Bra012095	probable protein phosphatase 2C 80 [Brassica rapa]	1.611	0.00303	up	up	upup
Bra012409	glutathione S-transferase U13-like [Brassica rapa]	8.729	1.01e-05	up	up	upup
Bra012799	probable aspartyl protease At4g16563 [Brassica rapa]	1.766	0.00252	up	up	upup
Bra013115	gibberellin-regulated protein 7-like [Brassica rapa]	1.573	0.00868	up	up	upup
Bra013714	cystine lyase CORI3-like [Brassica rapa]	2.231	0.000103	up	up	upup
Bra013721	MLP-like protein 328 isoform X2 [Brassica napus]	3.612	0.00011	up	up	upup
Bra013793	bark storage protein A-like [Brassica napus]	1.785	0.00406	up	up	upup
Bra014268	stress-response A/B barrel domain-containing protein UP3-like [Brassica rapa]	1.713	0.00166	up	up	upup
Bra015108	involucrin-like isoform X1 [Brassica rapa]	1.759	0.00351	up	up	upup
Bra016013	testis-expressed sequence 2 protein-like [Brassica rapa]	1.670	0.000614	up	up	upup
Bra016073	cysteine protease inhibitor WSCP [Brassica rapa]	1.660	1.46e-05	up	up	upup
Bra016490	protein IQ-DOMAIN 32-like [Brassica rapa]	2.248	3.13e-05	up	up	upup
Bra017132	protein SRG1-like [Brassica napus]	1.704	0.000663	up	up	upup
Bra017810	CBS domain-containing protein CBSX1, chloroplastic [Brassica rapa]	2.731	0.00324	up	up	upup
Bra018568	plant/protein (Protein of unknown function, DUF538) [Arabidopsis thaliana]	2.086	0.00425	up	up	upup
Bra018831	branched-chain-amino-acid aminotransferase 6 [Brassica rapa]	1.536	0.00107	up	up	upup
Bra019405	F-box protein At1g69090-like [Brassica napus]	1.661	0.000163	up	up	upup
Bra020061	tubulin alpha-3 chain-like [Brassica rapa]	6.878	0.0017	up	up	upup
Bra020513	small RNA degrading nuclease 5-like isoform X2 [Brassica rapa]	1.912	0.0147	up	up	upup
Bra020523	myrosinase-like [Brassica rapa]	1.841	5.95e-06	up	up	upup
Bra020549	myrosinase-like [Brassica napus]	2.328	1.38e-05	up	up	upup
Bra020673	3-ketoacyl-CoA thiolase 5, peroxisomal isoform X1 [Brassica rapa]	1.680	0.000694	up	up	upup
Bra021176	myrosinase-binding protein 2-like [Brassica rapa]	5.157	4.01e-05	up	up	upup
Bra021411	isopentenyl-diphosphate Delta-isomerase I-like [Brassica rapa]	1.570	0.000443	up	up	upup
Bra021584	multiple organellar RNA editing factor 8, chloroplastic/mitochondrial-like [Brassica rapa]	1.544	0.000688	up	up	upup
Bra022161	jacalin-related lectin 35 [Brassica rapa]	1.918	0.00213	up	up	upup
Bra022535	lipoxygenase 2, chloroplastic-like [Brassica rapa]	4.103	0.00115	up	up	upup
Bra022697	vesicle-associated protein 4-1 [Brassica rapa]	5.337	0.000492	up	up	upup
Bra023446	mitochondrial phosphate carrier protein 3, mitochondrial-like [Brassica rapa]	5.511	0.00128	up	up	upup
Bra024930	predicted protein [Arabidopsis lyrata subsp. lyrata]	3.423	0.00161	up	up	upup
Bra024932	Heat shock protein HSP20/alpha crystallin family [Arabidopsis thaliana]	1.867	0.00198	up	up	upup
Bra024935	cysteine proteinase inhibitor 5-like [Brassica napus]	1.599	0.000983	up	up	upup
Bra025287	AT3g27570/MMJ24_12 [Arabidopsis lyrata subsp. lyrata]	2.671	0.000362	up	up	upup
Bra025289	alkane hydroxylase MAH1-like [Brassica rapa]	2.408	0.00214	up	up	upup
Bra025600	protease Do-like 9 [Brassica napus]	1.726	0.00241	up	up	upup
Bra026171	serine carboxypeptidase-like 50 [Brassica rapa]	3.021	0.000641	up	up	upup
Bra026545	protein SPIRAL1-like [Brassica rapa]	1.617	0.00405	up	up	upup
Bra028446	expressed protein [Arabidopsis lyrata subsp. lyrata]	1.663	0.000355	up	up	upup
Bra028661	alpha-galactosidase 2 [Brassica rapa]	2.785	5.07e-06	up	up	upup
Bra029229	4-coumarate--CoA ligase-like 9 [Brassica rapa]	1.616	0.000639	up	up	upup
Bra029272	espin [Brassica rapa]	2.225	0.000483	up	up	upup
Bra030307	ubiquitin fusion degradation protein 1 homolog [Brassica napus]	1.656	0.00941	up	up	upup
Bra030372	signal peptidase complex catalytic subunit SEC11C-like [Brassica napus]	3.049	0.00023	up	up	upup
Bra030386	beta-D-glucopyranosyl abscisate beta-glucosidase [Brassica rapa]	2.324	0.00217	up	up	upup
Bra031951	pyruvate kinase, cytosolic isozyme [Brassica rapa]	1.875	0.000548	up	up	upup
Bra033018	AT3g27570/MMJ24_12 [Arabidopsis lyrata subsp. lyrata]	3.224	0.00132	up	up	upup
Bra033750	predicted protein [Arabidopsis lyrata subsp. lyrata]	1.593	0.00663	up	up	upup
Bra034205	jasmonic acid-amido synthetase JAR1 [Brassica rapa]	1.532	0.000706	up	up	upup
Bra034221	glutamic acid-rich protein-like [Camelina sativa]	2.146	0.00633	up	up	upup
Bra035070	epidermis-specific secreted glycoprotein EP1-like [Brassica rapa]	1.529	3.53e-05	up	up	upup
Bra035149	metal transporter Nramp1-like [Brassica napus]	1.698	0.01	up	up	upup
Bra035466	ATP phosphoribosyltransferase 1, chloroplastic [Brassica rapa]	1.701	0.0154	up	up	upup
Bra035599	heat shock protein 90-2-like isoform X2 [Brassica napus]	11.161	0.0007	up	up	upup
Bra037954	GDSL esterase/lipase At1g54020-like [Brassica rapa]	1.760	0.00173	up	up	upup
Bra038209	phosphatidylinositol 3,4,5-trisphosphate 3-phosphatase and protein-tyrosine-phosphatase PTEN2A-like[Brassica rapa]	2.670	5.27e-06	up	up	upup
Bra038233	delta(24)-sterol reductase [Brassica rapa]	2.679	7.43e-06	up	up	upup
Bra038517	mitochondrial uncoupling protein 5 [Brassica rapa]	2.001	0.00219	up	up	upup
Bra038526	peroxidase 17-like [Brassica rapa]	1.600	0.00206	up	up	upup
Bra038653	WD repeat-containing protein 26-like [Brassica rapa]	1.505	0.0219	up	up	upup
Bra039830	gibberellin-regulated protein 7-like isoform X2 [Brassica napus]	2.214	0.00881	up	up	upup
Bra040046	DNA-directed RNA polymerase subunit beta (Protein of unknown function, DUF642) [Arabidopsis thaliana]	1.720	3.33e-05	up	up	upup
Bra040973	splicing factor U2af large subunit B-like [Brassica rapa]	1.806	9.32e-05	up	up	upup
Bra041132	bark lectin isoform 2-like [Brassica napus]	6.587	0.00427	up	up	upup
Brassica_rapa_Pekinensis_newGene_396	Polynucleotidyl transferase, ribonuclease H-like superfamily protein [Arabidopsis thaliana]	5.095	8.02e-05	up	up	upup
Brassica_rapa_Pekinensis_newGene_469	#N/A	2.429	0.000129	up	up	upup
Brassica_rapa_Pekinensis_newGene_960	epithiospecifier protein-like [Brassica rapa]	2.650	4.52e-05	up	up	upup
Bra000062	DNA-directed RNA polymerase subunit alpha [Arabidopsis thaliana]	0.530	0.00372	down	down	downdown
Bra000089	haloacid dehalogenase-like hydrolase domain-containing protein Sgpp isoform X2 [Brassica rapa]	0.629	1.8e-05	down	down	downdown
Bra001811	phosphoribosylaminoimidazole-succinocarboxamide synthase, chloroplastic-like isoform X1 [Brassica rapa]	0.564	0.0406	down	down	downdown
Bra002316	germin-like protein 1 [Brassica napus]	0.413	0.00405	down	down	downdown
Bra002743	Core-2/I-branching beta-1,6-N-acetylglucosaminyltransferase family protein [Arabidopsis thaliana]	0.663	0.0194	down	down	downdown
Bra003476	aspartyl protease family protein 2 [Brassica rapa]	0.092	0.00228	down	down	downdown
Bra003597	nudix hydrolase 3 [Brassica rapa]	0.426	2.74e-05	down	down	downdown
Bra003732	dehydrin ERD14-like [Brassica napus]	0.477	0.00899	down	down	downdown
Bra003862	protein HOTHEAD [Brassica rapa]	0.203	0.00133	down	down	downdown
Bra004435	universal stress protein A-like protein [Brassica napus]	0.473	0.00074	down	down	downdown
Bra004997	peroxisomal nicotinamide adenine dinucleotide carrier [Brassica rapa]	0.642	0.000628	down	down	downdown
Bra005143	neutral ceramidase [Brassica rapa]	0.391	0.00338	down	down	downdown
Bra005829	histone-lysine N-methyltransferase, H3 lysine-9 specific SUVH1-like [Brassica rapa]	0.638	0.00175	down	down	downdown
Bra006000	ribosomal RNA small subunit methyltransferase J [Arabidopsis thaliana]	0.412	0.000144	down	down	downdown
Bra006171	proline-tRNA ligase (DUF1680) [Arabidopsis thaliana]	0.474	0.000111	down	down	downdown
Bra006516	mitochondrial dicarboxylate/tricarboxylate transporter DTC [Brassica napus]	0.324	1.28e-05	down	down	downdown
Bra006584	T-complex protein 1 subunit beta-like [Brassica rapa]	0.612	6.57e-05	down	down	downdown
Bra007293	protein STRICTOSIDINE SYNTHASE-LIKE 9 [Brassica rapa]	0.303	0.00357	down	down	downdown
Bra008229	GDSL esterase/lipase EXL4-like [Brassica rapa]	0.380	9.3e-05	down	down	downdown
Bra009433	ACT domain-containing protein ACR12-like [Brassica rapa]	0.150	0.00014	down	down	downdown
Bra010167	glycine cleavage system H protein 3, mitochondrial-like [Brassica rapa]	0.547	0.0077	down	down	downdown
Bra010339	30S ribosomal protein S1 homolog [Brassica napus]	0.454	0.0199	down	down	downdown
Bra010619	glycine-rich domain-containing protein 2 [Brassica rapa]	0.594	0.00646	down	down	downdown
Bra010803	DUF538 family protein [Medicago truncatula]	0.610	0.00364	down	down	downdown
Bra012212	GDSL esterase/lipase At5g63170-like [Brassica napus]	0.531	0.000737	down	down	downdown
Bra012733	probable cysteine protease RD19C [Brassica rapa]	0.195	0.000739	down	down	downdown
Bra012749	predicted protein [Physcomitrella patens]	0.519	0.00854	down	down	downdown
Bra012751	dynein light chain 2, cytoplasmic-like [Brassica rapa]	0.372	0.00175	down	down	downdown
Bra012875	bifunctional epoxide hydrolase 2-like [Brassica rapa]	0.373	0.00112	down	down	downdown
Bra013135	non-specific lipid-transfer protein-like protein At2g13820 [Brassica rapa]	0.616	0.0197	down	down	downdown
Bra014248	protease 2-like [Brassica napus]	0.198	0.000438	down	down	downdown
Bra014513	citrate synthase 5, mitochondrial [Brassica rapa]	0.317	0.00155	down	down	downdown
Bra015435	UDP-glycosyltransferase 75B1 [Brassica rapa]	0.459	9.1e-06	down	down	downdown
Bra015487	ervatamin-B [Brassica rapa]	0.389	0.000862	down	down	downdown
Bra016615	glutathione S-transferase U26 [Brassica napus]	0.471	0.0114	down	down	downdown
Bra016739	cytochrome P450 86B1 [Brassica rapa]	0.503	0.000959	down	down	downdown
Bra017333	cytochrome P450 86B1 [Brassica rapa]	0.354	0.000257	down	down	downdown
Bra017755	purple acid phosphatase 6 [Brassica rapa]	0.501	0.0104	down	down	downdown
Bra017861	glycine-rich domain-containing protein 2-like [Brassica rapa]	0.348	3.54e-05	down	down	downdown
Bra018590	phosphoglycerate mutase-like protein AT74H [Brassica rapa]	0.615	0.0047	down	down	downdown
Bra019378	formin-like protein 4 [Brassica rapa]	0.637	0.00108	down	down	downdown
Bra019734	1-aminocyclopropane-1-carboxylate oxidase 3 [Brassica napus]	0.607	0.00116	down	down	downdown
Bra021961	pectin acetylesterase 11 [Brassica rapa]	0.506	5.2e-05	down	down	downdown
Bra022853	probable glutathione peroxidase 2 [Brassica rapa]	0.512	0.00157	down	down	downdown
Bra022874	probable xyloglucan galactosyltransferase GT15 [Brassica rapa]	0.604	0.00128	down	down	downdown
Bra023384	proline-tRNA ligase (DUF1680) [Arabidopsis thaliana]	0.351	1.18e-05	down	down	downdown
Bra024606	OBP32pep protein, putative (Domain of unknown function DUF220) [Arabidopsis thaliana]	0.472	0.00122	down	down	downdown
Bra024757	Metallo-hydrolase/oxidoreductase superfamily protein [Arabidopsis thaliana]	0.281	2.83e-05	down	down	downdown
Bra025647	AIG2-like protein [Brassica rapa]	0.587	0.0106	down	down	downdown
Bra025794	anther-specific proline-rich protein APG [Brassica rapa]	0.484	0.00442	down	down	downdown
Bra025993	glutathione S-transferase U26 [Brassica rapa]	0.291	0.000107	down	down	downdown
Bra026352	ABC transporter G family member 9-like [Brassica napus]	0.434	0.00588	down	down	downdown
Bra026541	protein COLD-REGULATED 15B, chloroplastic-like isoform X2 [Brassica rapa]	0.335	0.000259	down	down	downdown
Bra026843	nucleolin 1-like [Brassica oleracea var. oleracea]	0.207	0.00768	down	down	downdown
Bra026847	probable inactive purple acid phosphatase 2 [Brassica rapa]	0.547	2.43e-05	down	down	downdown
Bra026909	nucleolin 1-like [Brassica napus]	0.319	0.000364	down	down	downdown
Bra027101	NAC transcription factor 25 [Brassica rapa]	0.605	0.0052	down	down	downdown
Bra028347	la protein 1-like [Brassica rapa]	0.262	7.28e-05	down	down	downdown
Bra028423	DSBA oxidoreductase family protein [Arabidopsis lyrata subsp. lyrata]	0.586	0.00171	down	down	downdown
Bra028691	oleosin-B1-like [Brassica napus]	0.555	0.0177	down	down	downdown
Bra028825	subtilisin-like protease SBT4.15 [Brassica rapa]	0.665	0.0418	down	down	downdown
Bra029671	nitrile-specifier protein 5 [Brassica rapa]	0.610	0.00205	down	down	downdown
Bra029677	heat shock protein 90-6, mitochondrial [Brassica rapa]	0.573	0.000292	down	down	downdown
Bra030027	2,4-dichlorophenol 6-monooxygenase-like isoform X1 [Brassica napus]	0.335	0.00128	down	down	downdown
Bra030118	ervatamin-B [Brassica rapa]	0.479	0.0142	down	down	downdown
Bra030404	myrosinase-binding protein 2-like [Brassica rapa]	0.561	0.00728	down	down	downdown
Bra030623	15 kDa selenoprotein precursor [Brassica rapa]	0.451	2.81e-06	down	down	downdown
Bra030645	phospholipase A1-IIalpha-like [Brassica rapa]	0.551	0.0153	down	down	downdown
Bra030646	ervatamin-B-like [Brassica rapa]	0.515	5.47e-06	down	down	downdown
Bra031318	putative cysteine-rich repeat secretory protein 17 [Brassica rapa]	0.338	0.00177	down	down	downdown
Bra031488	protein farnesyltransferase/geranylgeranyltransferase type-1 subunit alpha-like [Brassica rapa]	0.403	8.23e-05	down	down	downdown
Bra031811	GDP-mannose 4,6 dehydratase 1-like [Brassica napus]	0.386	0.00745	down	down	downdown
Bra031935	non-specific lipid-transfer protein-like protein At5g64080 [Brassica rapa]	0.584	0.000709	down	down	downdown
Bra032917	GDSL esterase/lipase At2g27360-like [Brassica napus]	0.571	0.00394	down	down	downdown
Bra033349	pectinesterase (Protein of unknown function, DUF538) [Arabidopsis thaliana]	0.583	0.0271	down	down	downdown
Bra033480	protein DJ-1 homolog A [Brassica rapa]	0.136	9.05e-05	down	down	downdown
Bra033915	putative cysteine-rich repeat secretory protein 17 [Brassica napus]	0.291	1.72e-05	down	down	downdown
Bra033975	alpha-L-fucosidase 3-like [Brassica rapa]	0.638	0.000194	down	down	downdown
Bra034559	dimethylallyl, adenosine tRNA methylthiotransferase [Arabidopsis thaliana]	0.380	0.000477	down	down	downdown
Bra035679	glutelin type-B 5-like [Brassica rapa]	0.599	0.00351	down	down	downdown
Bra035902	Embryo-specific protein 3, (ATS3) [Arabidopsis thaliana]	0.567	0.000112	down	down	downdown
Bra035926	LOW QUALITY PROTEIN: quinone oxidoreductase 1-like [Brassica napus]	0.665	0.00229	down	down	downdown
Bra036797	phosphoinositide phosphatase SAC7 [Brassica rapa]	0.390	0.00428	down	down	downdown
Bra037836	NADH dehydrogenase [ubiquinone] iron-sulfur protein 4, mitochondrial-like [Brassica rapa]	0.575	0.0006	down	down	downdown
Bra038343	#N/A	0.515	0.00035	down	down	downdown
Bra038907	non-specific lipid-transfer protein 12-like [Brassica napus]	0.427	6.67e-06	down	down	downdown
Bra039919	purple acid phosphatase 5-like [Brassica oleracea var. oleracea]	0.373	2.66e-07	down	down	downdown
Bra040532	probable pectinesterase/pectinesterase inhibitor 21 [Brassica rapa]	0.564	1.99e-05	down	down	downdown
Bra040939	serine carboxypeptidase-like 42 [Brassica rapa]	0.427	5.96e-05	down	down	downdown
Brassica_rapa_Pekinensis_newGene_1005	epithiospecifier protein-like [Brassica rapa]	0.307	0.00784	down	down	downdown
Bra030944	craniofacial development protein [Arabidopsis thaliana]	3.085	4.11e-06	up	down	updown
Bra031989	(Z)-3-hexen-1-ol acetyltransferase-like [Brassica rapa]	2.670	0.000452	up	down	updown
Bra037085	proteasome subunit alpha type-4-A [Camelina sativa]	6.489	0.000561	up	down	updown
Bra039735	amino acid permease 6 [Brassica napus]	2.554	0.000142	up	down	updown
Bra004744	3-isopropylmalate dehydratase small subunit 1 [Brassica rapa]	0.500	0.0011	down	up	downup
Bra008606	predicted protein [Arabidopsis lyrata subsp. lyrata]	0.245	0.0108	down	up	downup
Bra015931	tip elongation aberrant protein 1 isoform X2 [Brassica rapa]	0.604	0.00613	down	up	downup
Bra036228	transcription termination factor MTERF4, chloroplastic [Brassica rapa]	0.516	5.28e-05	down	up	downup
Bra038802	small nuclear ribonucleoprotein-associated protein B'-like [Brassica oleracea var. oleracea]	0.642	0.0176	down	up	downup
Brassica_rapa_Pekinensis_newGene_1949	#N/A	0.625	0.0214	down	up	downup

## Sheet: Table S4
Table S4 The identified 358 DEPs with no change in the transcript level in autotetraploid B. rapa
Protein accession	Protein description	4x/2x Ratio	4x/2x P value	protein regulated type	mRNA regulated type
Bra011584	catalase-2 [Brassica rapa]	30.3673	5.24967e-06	up	normal
Bra021469	probable tRNA (guanine(26)-N(2))-dimethyltransferase 2 [Brassica rapa]	16.4277	0.00220027	up	normal
Bra030569	malate dehydrogenase, cytoplasmic 2-like [Brassica rapa]	7.59572	1.03264e-05	up	normal
Bra000675	patellin-5 [Brassica rapa]	6.71256	1.82637e-05	up	normal
Bra004105	YTH domain-containing family protein 2-like isoform X3 [Brassica rapa]	6.3304	8.56395e-05	up	normal
Bra014744	triosephosphate isomerase, cytosolic [Brassica rapa]	5.62368	0.000152746	up	normal
Bra010401	proton pump-interactor 1-like isoform X1 [Brassica rapa]	5.60425	6.99626e-07	up	normal
Bra000056	PRA1 family protein B4 [Brassica rapa]	4.63137	4.24008e-05	up	normal
Bra035006	nitrilase 2 [Brassica rapa]	4.417	0.00029424	up	normal
Bra000445	probable pre-mRNA-splicing factor ATP-dependent RNA helicase DEAH3 isoform X1 [Brassica rapa]	4.28566	8.64977e-09	up	normal
Bra019290	MAR-binding filament-like protein 1 [Brassica rapa]	3.93368	2.85361e-06	up	normal
Bra000163	clathrin light chain 2-like [Brassica napus]	3.73655	7.03462e-06	up	normal
Bra038876	bifunctional epoxide hydrolase 2-like [Brassica napus]	3.64789	2.4649e-05	up	normal
Bra016380	14-3-3-like protein GF14 omega [Brassica rapa]	3.54093	0.000190548	up	normal
Bra010626	cinnamyl alcohol dehydrogenase 7 [Brassica rapa]	3.52264	1.64426e-05	up	normal
Bra007929	60S ribosomal protein L27a-3-like [Brassica rapa]	3.43552	7.13748e-05	up	normal
Bra033693	rRNA-processing protein EFG1-like [Brassica rapa]	3.4261	0.00209448	up	normal
Bra040651	cysteine proteinase inhibitor 4-like [Brassica rapa]	3.23179	0.00495658	up	normal
Bra013316	predicted protein [Arabidopsis lyrata subsp. lyrata]	3.18875	0.00138223	up	normal
Bra030509	60S ribosomal protein L19-1 [Brassica rapa]	3.17797	0.00129713	up	normal
Bra018744	histone H1 [Brassica rapa]	3.13462	3.10323e-07	up	normal
Bra012370	60S ribosomal protein L27a-2-like [Brassica rapa]	3.08533	4.66108e-05	up	normal
Bra006897	histone-lysine N-methyltransferase 2C-like [Brassica rapa]	3.07942	0.00109182	up	normal
Bra000085	7-methylguanosine phosphate-specific 5'-nucleotidase A [Brassica rapa]	3.0507	1.5012e-05	up	normal
Bra019662	60S ribosomal protein L10-1 [Brassica rapa]	3.03224	0.000187842	up	normal
Bra026437	glycosyl hydrolase family 5 protein [Arabidopsis lyrata subsp. lyrata]	3.02557	0.000815051	up	normal
Bra003923	Nuclear transport factor 2 (NTF2) family protein [Arabidopsis thaliana]	2.95582	0.000441939	up	normal
Bra017083	jacalin-related lectin 22-like [Brassica rapa]	2.94749	0.00280077	up	normal
Bra008578	dipeptidyl peptidase 1 [Brassica rapa]	2.91387	0.000192723	up	normal
Bra001447	bifunctional protein FolD 2 [Brassica rapa]	2.85907	0.000683726	up	normal
Bra033710	probable inactive histone-lysine N-methyltransferase SUVR2 [Brassica rapa]	2.78457	0.00124614	up	normal
Bra040157	probable protein phosphatase 2C 58 [Brassica rapa]	2.70229	1.72185e-05	up	normal
Bra005604	condensin complex subunit 2 isoform X2 [Brassica rapa]	2.69352	0.00463767	up	normal
Bra035067	epidermis-specific secreted glycoprotein EP1-like [Brassica rapa]	2.63511	6.45268e-05	up	normal
Bra004078	probable thimet oligopeptidase isoform X2 [Brassica rapa]	2.46364	0.000515882	up	normal
Bra039888	inactive purple acid phosphatase-like protein [Arabidopsis thaliana]	2.44552	0.00574857	up	normal
Bra023018	LOW QUALITY PROTEIN: protein MOR1 [Brassica rapa]	2.31463	9.02459e-05	up	normal
Bra031094	60S ribosomal protein L31-1 [Brassica oleracea var. oleracea]	2.27564	0.000471825	up	normal
Bra032907	myosin heavy chain-like protein [Arabidopsis thaliana]	2.25634	0.00225922	up	normal
Bra015580	tropinone reductase homolog At1g07440 [Brassica rapa]	2.23322	0.00149269	up	normal
Bra026393	imidazole glycerol phosphate synthase hisHF, chloroplastic [Brassica oleracea var. oleracea]	2.23053	0.00271634	up	normal
Bra015639	senescence-associated family protein, putative (DUF581) [Arabidopsis thaliana]	2.23003	8.26027e-05	up	normal
Bra017427	protein NRT1/ PTR FAMILY 8.3-like [Brassica napus]	2.21945	0.00251159	up	normal
Bra038585	MLO-like protein 6 [Brassica rapa]	2.21945	8.17645e-06	up	normal
Bra018006	peroxidase 34-like [Brassica napus]	2.20139	0.00122827	up	normal
Bra036647	aspartate aminotransferase, cytoplasmic isozyme 2 isoform X1 [Brassica rapa]	2.19695	0.000291883	up	normal
Bra028265	AT-hook motif nuclear-localized protein 4-like [Brassica rapa]	2.17088	3.00532e-05	up	normal
Bra026400	upstream activation factor subunit UAF30-like [Brassica napus]	2.12696	3.10231e-05	up	normal
Bra037907	RNA-binding protein 7 [Brassica rapa]	2.10743	0.000377155	up	normal
Bra000996	protein SIEVE ELEMENT OCCLUSION A-like [Brassica rapa]	2.10668	2.5858e-06	up	normal
Bra012303	COP9 signalosome complex subunit 7 [Brassica rapa]	2.09713	4.57354e-05	up	normal
Bra034731	phosphoglycerate kinase 1, chloroplastic [Brassica rapa]	2.09413	0.00231142	up	normal
Bra040568	K+-H+ exchange-like protein [Arabidopsis thaliana]	2.07878	0.00187141	up	normal
Bra022338	nucleolin 2-like [Brassica rapa]	2.06104	0.00041645	up	normal
Bra009782	Mitochondrial import inner membrane translocase subunit Tim17/Tim22/Tim23 family protein [Arabidopsis thaliana]	2.04746	0.00376426	up	normal
Bra038644	protein DEK-like [Brassica rapa]	2.02904	0.00767245	up	normal
Bra002015	mechanosensitive ion channel protein 8-like [Brassica rapa]	2.00729	0.000110624	up	normal
Bra014600	TBCC domain-containing protein 1-like [Brassica rapa]	1.99206	0.00250484	up	normal
Bra003186	uridine 5'-monophosphate synthase [Brassica rapa]	1.97732	0.00119462	up	normal
Bra017453	30S ribosomal protein S17, chloroplastic-like [Brassica rapa]	1.97269	0.000524753	up	normal
Bra034383	ruBisCO large subunit-binding protein subunit alpha, chloroplastic [Brassica rapa]	1.96716	0.0212357	up	normal
Bra033491	60S ribosomal protein L36a [Brassica napus]	1.95435	0.000762495	up	normal
Bra040200	Ubiquitin carboxyl-terminal hydrolase-related protein [Arabidopsis thaliana]	1.93038	0.00742865	up	normal
Bra032586	60S ribosomal protein L19-1-like [Brassica napus]	1.9218	0.000209789	up	normal
Bra033379	Phenazine biosynthesis PhzC/PhzF protein [Arabidopsis thaliana]	1.91449	0.011818	up	normal
Bra026405	65-kDa microtubule-associated protein 2 isoform X1 [Brassica rapa]	1.91222	0.00311947	up	normal
Bra007333	probable galactinol--sucrose galactosyltransferase 2 [Brassica rapa]	1.90367	3.99744e-05	up	normal
Bra018672	protein disulfide-isomerase 5-1 [Brassica rapa]	1.90186	0.000284816	up	normal
Bra040746	pheophorbidase-like [Brassica rapa]	1.89964	0.00129247	up	normal
Bra030544	mitotic spindle assembly checkpoint protein MAD1 isoform X1 [Brassica oleracea var. oleracea]	1.89473	0.00078503	up	normal
Bra010227	40S ribosomal protein S6-1 isoform X2 [Brassica napus]	1.87693	0.000250742	up	normal
Bra031523	putative potassium transporter 12 [Brassica rapa]	1.87281	0.00369941	up	normal
Bra008202	transcription initiation factor IIF subunit beta [Brassica rapa]	1.86782	0.00177723	up	normal
Bra011291	40S ribosomal protein S6-1 [Brassica rapa]	1.86011	2.21246e-05	up	normal
Bra010347	peroxisomal fatty acid beta-oxidation multifunctional protein AIM1-like [Brassica napus]	1.85745	0.00519498	up	normal
Bra029268	LOW QUALITY PROTEIN: chloride conductance regulatory protein ICln-like [Brassica rapa]	1.84587	0.0487314	up	normal
Bra007404	ketol-acid reductoisomerase, chloroplastic-like [Brassica rapa]	1.84494	0.0165529	up	normal
Bra017403	LOW QUALITY PROTEIN: mediator of RNA polymerase II transcription subunit 8-like [Brassica rapa]	1.82626	0.000952678	up	normal
Bra003237	NAC domain-containing protein 59-like [Brassica napus]	1.8214	0.00252944	up	normal
Bra001058	pentatricopeptide repeat-containing protein At3g02650, mitochondrial-like [Brassica rapa]	1.80297	0.000204351	up	normal
Bra027263	3-hydroxybutyryl-CoA dehydrogenase-like [Brassica napus]	1.79731	0.00596127	up	normal
Bra021578	trifunctional UDP-glucose 4,6-dehydratase/UDP-4-keto-6-deoxy-D-glucose 3,5-epimerase/UDP-4-keto-L-rhamnose-reductase RHM3 [Brassica napus]	1.7898	0.00125472	up	normal
Bra002623	peptidyl-prolyl cis-trans isomerase CYP20-1 [Brassica rapa]	1.77828	0.00918625	up	normal
Bra002341	eukaryotic translation initiation factor 2 subunit beta-like [Brassica rapa]	1.77229	0.000109234	up	normal
Bra003984	60S ribosomal protein L10-3 [Brassica napus]	1.77227	0.000819447	up	normal
Bra018708	YTH domain-containing family protein 1 [Brassica rapa]	1.76571	1.16734e-05	up	normal
Bra000351	citrate synthase 4, mitochondrial [Brassica rapa]	1.76522	0.00836836	up	normal
Bra021246	probable sugar phosphate/phosphate translocator At3g17430 [Brassica napus]	1.76124	0.000138295	up	normal
Bra006078	ER membrane protein complex subunit 4-like [Brassica rapa]	1.75008	0.0012422	up	normal
Bra022982	solanesyl diphosphate synthase 3, chloroplastic/mitochondrial isoform X1 [Brassica rapa]	1.74731	8.34987e-05	up	normal
Bra000485	psbP domain-containing protein 2, chloroplastic-like [Brassica rapa]	1.74458	0.00154076	up	normal
Bra012989	ras GTPase-activating protein-binding protein 2 isoform X2 [Brassica rapa]	1.73993	0.00101763	up	normal
Bra002660	malate dehydrogenase [NADP], chloroplastic [Brassica rapa]	1.73204	0.000680562	up	normal
Bra027265	squamosa promoter-binding-like protein 5 [Brassica rapa]	1.72902	0.00349924	up	normal
Bra011224	serine carboxypeptidase-like 29 [Brassica rapa]	1.72514	0.00919112	up	normal
Bra032519	40S ribosomal protein S15-1 [Brassica napus]	1.72178	0.000639105	up	normal
Bra018845	protease 2-like [Brassica oleracea var. oleracea]	1.71562	0.00218765	up	normal
Bra011028	Nucleic acid-binding, OB-fold-like protein [Arabidopsis thaliana]	1.70569	0.00183699	up	normal
Bra035668	cation/H(+) antiporter 8-like [Brassica rapa]	1.6874	0.000114348	up	normal
Bra006042	WD repeat-containing protein 87-like [Brassica napus]	1.68324	0.000383028	up	normal
Bra021722	40S ribosomal protein S3-2-like [Brassica rapa]	1.67755	0.00672465	up	normal
Bra018941	myrosinase-binding protein 2 [Brassica rapa]	1.67261	0.000381063	up	normal
Bra004059	lipoxygenase 2, chloroplastic-like [Brassica napus]	1.65035	0.00695795	up	normal
Bra006056	40S ribosomal protein S6-2 [Brassica rapa]	1.64989	8.59121e-05	up	normal
Bra034904	gamma-interferon-inducible-lysosomal thiol reductase-like [Brassica rapa]	1.6496	0.00430728	up	normal
Bra027372	protein FLUORESCENT IN BLUE LIGHT, chloroplastic isoform X2 [Brassica rapa]	1.64785	0.00180951	up	normal
Bra020369	40S ribosomal protein S4-1-like [Brassica rapa]	1.64316	0.000246152	up	normal
Bra030636	glucose-induced degradation protein 8 homolog [Brassica rapa]	1.6352	0.0234197	up	normal
Bra031622	transcription factor TGA2.2-like isoform X2 [Brassica rapa]	1.63404	0.0238723	up	normal
Bra006038	26S proteasome non-ATPase regulatory subunit 12 homolog A-like [Brassica rapa]	1.63198	0.000487715	up	normal
Bra030039	stress-associated endoplasmic reticulum protein 2-like isoform X2 [Brassica napus]	1.62263	0.00379642	up	normal
Bra010944	cold shock protein 2-like [Raphanus sativus]	1.61446	0.022271	up	normal
Bra012788	linolenate hydroperoxide lyase, chloroplastic [Brassica rapa]	1.61427	0.000316713	up	normal
Bra020850	ER membrane protein complex subunit 3-like [Brassica rapa]	1.61389	0.0019867	up	normal
Bra001686	glutamine synthetase cytosolic isozyme 1-3-like [Brassica napus]	1.60937	0.00235557	up	normal
Bra038432	primary amine oxidase [Brassica rapa]	1.60906	0.00590029	up	normal
Bra005887	40S ribosomal protein S17-4-like [Brassica rapa]	1.60592	0.000277458	up	normal
Bra014969	kinesin-like protein KIN-12B [Brassica rapa]	1.60433	0.00535584	up	normal
Bra030050	#N/A	1.59925	0.00238115	up	normal
Bra017659	glucan endo-1,3-beta-glucosidase 7-like isoform X1 [Brassica rapa]	1.59628	0.0167275	up	normal
Bra013697	probable polygalacturonase [Brassica napus]	1.59245	0.000313004	up	normal
Bra019958	NF-X1-type zinc finger protein NFXL1-like [Brassica rapa]	1.59042	0.000603879	up	normal
Bra015227	ferredoxin--nitrite reductase, chloroplastic [Brassica rapa]	1.5893	0.00852231	up	normal
Bra011249	glucan endo-1,3-beta-glucosidase 5 [Brassica rapa]	1.58526	0.000268627	up	normal
Bra034705	serine acetyltransferase 3, mitochondrial [Brassica rapa]	1.58323	0.00698304	up	normal
Bra017939	DPP6 amino-terminal domain protein [Arabidopsis thaliana]	1.57315	0.0179243	up	normal
Bra003569	topless-related protein 1 isoform X1 [Brassica rapa]	1.5723	0.0134179	up	normal
Bra003865	5'-nucleotidase SurE-like [Brassica napus]	1.56975	0.00181857	up	normal
Bra005692	RNA polymerase II C-terminal domain phosphatase-like 2 [Brassica rapa]	1.56666	0.0143669	up	normal
Bra036447	probable inactive beta-glucosidase 25 [Brassica rapa]	1.56239	0.00557287	up	normal
Bra013823	tryptophan aminotransferase-related protein 2 [Brassica rapa]	1.56059	0.00413375	up	normal
Bra019225	geranylgeranyl transferase type-2 subunit alpha 1-like [Brassica rapa]	1.55427	0.0178758	up	normal
Bra015485	transcription factor GTE4-like [Brassica rapa]	1.54962	0.00734974	up	normal
Bra036573	TRAF-like family protein [Arabidopsis thaliana]	1.54801	0.00175835	up	normal
Bra015301	acyl-coenzyme A thioesterase 13-like [Brassica rapa]	1.54657	0.0120527	up	normal
Bra032337	RING/FYVE/PHD-type zinc finger family protein [Arabidopsis thaliana]	1.54532	0.00023805	up	normal
Bra018257	EMB1381 [Arabidopsis lyrata subsp. lyrata]	1.54294	0.00502679	up	normal
Bra018469	primary amine oxidase [Brassica rapa]	1.54079	0.000918984	up	normal
Bra024012	myosin heavy chain-like protein [Arabidopsis thaliana]	1.5383	0.00993166	up	normal
Bra000182	eukaryotic translation initiation factor 2 subunit alpha-like [Brassica napus]	1.53712	0.000854381	up	normal
Bra018912	RNA-binding protein 8A-B-like [Brassica napus]	1.53577	0.000435323	up	normal
Bra033999	60S ribosomal protein L17-2 [Brassica napus]	1.53533	0.0415498	up	normal
Bra035298	60S ribosomal protein L3-1 [Brassica rapa]	1.5329	0.021528	up	normal
Bra018026	40S ribosomal protein S11-3-like isoform X2 [Brassica napus]	1.53242	0.000311703	up	normal
Bra015742	psbP domain-containing protein 3, chloroplastic [Brassica rapa]	1.53129	0.00612492	up	normal
Bra018857	Calcium-dependent lipid-binding (CaLB domain) family protein [Arabidopsis thaliana]	1.52991	0.00836464	up	normal
Bra037119	cytochrome P450 81D1-like [Brassica rapa]	1.52792	0.000776292	up	normal
Bra004486	asynaptic protein [Arabidopsis thaliana]	1.52552	0.000734547	up	normal
Bra014765	beta-hexosaminidase 1 [Brassica rapa]	1.52475	0.00361446	up	normal
Bra037274	LOW QUALITY PROTEIN: thioredoxin reductase 2-like [Brassica oleracea var. oleracea]	1.51881	0.000650874	up	normal
Bra001984	proteinaceous RNase P 2 [Brassica rapa]	1.51876	0.0105392	up	normal
Bra033230	(+)-neomenthol dehydrogenase isoform X1 [Brassica rapa]	1.51656	0.000240392	up	normal
Bra009231	protein STRUBBELIG-RECEPTOR FAMILY 2 [Brassica napus]	1.51499	0.0202271	up	normal
Bra014295	mitogen-activated protein kinase kinase 4-like [Brassica rapa]	1.5146	0.0219973	up	normal
Bra024627	AP-1 complex subunit gamma-1 [Brassica rapa]	1.5121	0.00441004	up	normal
Bra011477	40S ribosomal protein S29-like [Brassica napus]	1.50655	0.0144026	up	normal
Bra035184	N-alpha-acetyltransferase 15, NatA auxiliary subunit-like isoform X2 [Brassica rapa]	1.50438	0.00397469	up	normal
Bra008986	adenine phosphoribosyltransferase 5-like [Brassica rapa]	1.50316	0.000596709	up	normal
Bra012422	glutathione S-transferase U13-like [Brassica napus]	1.50263	0.000435281	up	normal
Bra029094	putative cysteine-rich repeat secretory protein 17 [Brassica rapa]	0.665961	2.76248e-05	down	normal
Bra037462	protein LOW PSII ACCUMULATION 3, chloroplastic [Brassica rapa]	0.665495	0.00381236	down	normal
Bra004963	staphylococcal-like nuclease CAN2 isoform X1 [Brassica rapa]	0.661359	0.00369899	down	normal
Bra037480	cysteine-rich repeat secretory protein 55-like [Brassica napus]	0.660907	0.00044858	down	normal
Bra016965	cysteine proteinase inhibitor 3-like [Brassica rapa]	0.659161	0.00258161	down	normal
Bra013499	protein BREAST CANCER SUSCEPTIBILITY 1 homolog isoform X2 [Brassica rapa]	0.659117	0.000322898	down	normal
Bra009193	lysine--tRNA ligase, cytoplasmic-like [Brassica rapa]	0.658707	0.0127777	down	normal
Bra024904	origin of replication complex subunit 4 [Brassica rapa]	0.657715	0.020401	down	normal
Bra029334	PLASMODESMATA CALLOSE-BINDING PROTEIN 1-like [Brassica rapa]	0.657409	0.00365472	down	normal
Bra033545	cysteine proteinase 15A-like [Brassica napus]	0.657227	0.00182445	down	normal
Bra015797	V-type proton ATPase subunit B1 isoform X2 [Brassica napus]	0.655385	0.00040882	down	normal
Bra011060	GDSL esterase/lipase At4g28780 [Brassica rapa]	0.655071	0.00625113	down	normal
Bra018175	xylulose kinase [Brassica rapa]	0.654894	0.00168619	down	normal
Bra005405	solanesyl diphosphate synthase 3, chloroplastic/mitochondrial isoform X1 [Brassica rapa]	0.654046	0.000659108	down	normal
Bra000357	protein TRIGALACTOSYLDIACYLGLYCEROL 4, chloroplastic-like [Brassica rapa]	0.653861	0.000882692	down	normal
Bra004488	pentatricopeptide repeat-containing protein At3g60960, mitochondrial-like [Brassica napus]	0.653735	0.00724263	down	normal
Bra022440	probable beta-D-xylosidase 5 [Brassica rapa]	0.653402	0.0236917	down	normal
Bra032334	seipin-2-like [Brassica rapa]	0.653301	0.00874972	down	normal
Bra016126	probable choline kinase 1 [Brassica napus]	0.652945	0.000189614	down	normal
Bra009298	aspartyl protease AED3 [Brassica rapa]	0.652872	0.00181543	down	normal
Bra018063	hydrolase, alpha/beta fold family protein [Arabidopsis lyrata subsp. lyrata]	0.652492	0.00381445	down	normal
Bra022976	chlorophyll a-b binding protein 1, chloroplastic [Brassica rapa]	0.652058	0.0333439	down	normal
Bra033527	two-component response regulator ARR2-like [Brassica rapa]	0.651621	0.0056968	down	normal
Bra010554	purple acid phosphatase 6-like [Brassica rapa]	0.651154	0.000305519	down	normal
Bra016114	Protein kinase superfamily protein [Arabidopsis thaliana]	0.649154	0.0010141	down	normal
Bra017737	protein MID1-COMPLEMENTING ACTIVITY 1-like [Brassica rapa]	0.64827	0.0166568	down	normal
Bra027715	methionine gamma-lyase [Brassica rapa]	0.647645	0.000503292	down	normal
Bra015979	probable calcium-binding protein CML26 [Brassica napus]	0.647114	0.00144568	down	normal
Bra006525	probable plastid-lipid-associated protein 8, chloroplastic [Brassica napus]	0.645135	0.026657	down	normal
Bra030744	vesicle-associated protein 2-2-like [Brassica napus]	0.643419	0.0104753	down	normal
Bra008907	geranylgeranyl transferase type-2 subunit beta 1 isoform X1 [Brassica rapa]	0.643067	0.00296081	down	normal
Bra037393	protein SDE2 homolog [Brassica rapa]	0.642808	0.0200616	down	normal
Bra025748	isoflavone reductase homolog P3 [Brassica rapa]	0.642659	0.000777365	down	normal
Bra023430	RNA polymerase sigma factor sigD, chloroplastic-like, partial [Brassica rapa]	0.641893	0.0258499	down	normal
Bra026874	probable inactive purple acid phosphatase 2 [Brassica rapa]	0.640564	0.000349629	down	normal
Bra023564	thioredoxin F2, chloroplastic [Brassica rapa]	0.639399	0.000467223	down	normal
Bra013744	UDP-glucose 4-epimerase 2 [Brassica rapa]	0.638431	5.33655e-05	down	normal
Bra028241	probable mitochondrial saccharopine dehydrogenase-like oxidoreductase At5g39410 [Brassica rapa]	0.638426	0.00077974	down	normal
Bra018259	poly [ADP-ribose] polymerase 1 isoform X1 [Brassica rapa]	0.637416	0.00157032	down	normal
Bra024129	spermidine coumaroyl-CoA acyltransferase-like [Brassica rapa]	0.637292	0.0015072	down	normal
Bra025191	cytochrome P450 71B21 [Brassica napus]	0.636829	0.00490229	down	normal
Bra007966	3-ketoacyl-CoA synthase 7 [Brassica rapa]	0.635124	0.0246762	down	normal
Bra004444	blue-light photoreceptor PHR2 [Brassica rapa]	0.634046	0.00683869	down	normal
Bra000220	LOW QUALITY PROTEIN: ferredoxin-dependent glutamate synthase 2, chloroplastic-like [Brassica rapa]	0.633736	0.00379281	down	normal
Bra007912	beta carbonic anhydrase 4-like isoform X2 [Brassica napus]	0.631204	4.00499e-05	down	normal
Bra033348	probable pectinesterase/pectinesterase inhibitor 7 [Brassica rapa]	0.630411	0.000367455	down	normal
Bra027171	ABC transporter G family member 29 [Brassica rapa]	0.625968	0.00258268	down	normal
Bra038842	cadmium/zinc-transporting ATPase HMA3-like [Brassica rapa]	0.625418	0.0129369	down	normal
Bra030481	PHD finger protein At3g20280 isoform X1 [Raphanus sativus]	0.625364	0.0388186	down	normal
Bra029489	glycine-rich protein [Arabidopsis thaliana]	0.623282	0.000339347	down	normal
Bra035248	V-type proton ATPase subunit E1-like [Brassica napus]	0.623236	0.00582026	down	normal
Bra012005	flagellar radial spoke protein 5 [Brassica rapa]	0.620779	0.000226023	down	normal
Bra031926	dicarboxylate transporter 2.2, chloroplastic [Brassica rapa]	0.619949	0.00885453	down	normal
Bra031535	ribosome biogenesis protein BMS1 homolog [Brassica rapa]	0.61937	0.00183086	down	normal
Bra027386	dihydrolipoyllysine-residue acetyltransferase component 2 of pyruvate dehydrogenase complex,mitochondrial [Brassica rapa]	0.619109	5.29505e-05	down	normal
Bra013197	fasciclin-like arabinogalactan protein 7 [Brassica rapa]	0.617234	0.00640251	down	normal
Bra008605	dentin sialophosphoprotein-like [Brassica napus]	0.615942	0.00944989	down	normal
Bra032957	acyltransferase-like protein At3g26840, chloroplastic [Brassica rapa]	0.61572	0.00310373	down	normal
Bra034800	universal stress protein YxiE-like [Brassica napus]	0.614972	0.000947664	down	normal
Bra011637	serine/arginine-rich splicing factor SR45a-like [Brassica rapa]	0.613778	0.00208454	down	normal
Bra036828	naringenin,2-oxoglutarate 3-dioxygenase isoform X1 [Brassica rapa]	0.613055	7.16858e-05	down	normal
Bra002236	cinnamoyl-CoA reductase 1 [Brassica rapa]	0.613041	0.00156761	down	normal
Bra008130	peptidyl-prolyl cis-trans isomerase CYP26-2, chloroplastic [Brassica rapa]	0.612273	0.00396122	down	normal
Bra024105	villin-4-like [Brassica rapa]	0.611952	0.00386295	down	normal
Bra015779	dehydrin ERD14 [Brassica rapa]	0.611931	0.00431376	down	normal
Bra021529	subtilisin-like protease SBT1.4 [Brassica rapa]	0.611178	0.00668141	down	normal
Bra022418	probable cysteine protease RD21C [Brassica rapa]	0.610458	0.00232228	down	normal
Bra016955	polyglutamine-binding protein 1 [Brassica rapa]	0.610294	1.34323e-06	down	normal
Bra036177	acyl-coenzyme A thioesterase 9, mitochondrial isoform X1 [Brassica rapa]	0.609798	0.000155363	down	normal
Bra035078	U-box domain-containing protein 35 [Brassica rapa]	0.606574	0.00372384	down	normal
Bra002281	nuclear pore complex protein NUP1-like isoform X2 [Brassica rapa]	0.605703	0.0104491	down	normal
Bra016637	pentatricopeptide repeat-containing protein At3g24000, mitochondrial [Brassica rapa]	0.605218	0.00340299	down	normal
Bra016475	GDSL esterase/lipase At1g20120-like [Brassica rapa]	0.60491	0.00048956	down	normal
Bra010498	heat shock 70 kDa protein 6, chloroplastic-like [Brassica rapa]	0.603819	0.00902706	down	normal
Bra014571	MATH domain and coiled-coil domain-containing protein At3g58430-like [Brassica napus]	0.601236	0.00375741	down	normal
Bra031378	multifunctional methyltransferase subunit TRM112-like protein At1g22270 [Brassica rapa]	0.600425	0.00676559	down	normal
Bra012217	CO(2)-response secreted protease-like [Brassica napus]	0.592804	0.00266612	down	normal
Bra011353	protein ECERIFERUM 26 [Brassica rapa]	0.592358	0.00383132	down	normal
Bra039958	spindle assembly abnormal protein [Arabidopsis thaliana]	0.591165	0.000208326	down	normal
Bra000135	60S ribosomal protein L23a-1-like [Brassica rapa]	0.590531	0.00363596	down	normal
Bra014852	universal stress protein PHOS34-like [Brassica rapa]	0.590407	0.00550226	down	normal
Bra033141	serine racemase [Brassica rapa]	0.590237	0.0112553	down	normal
Bra023978	putative glutathione peroxidase 7, chloroplastic [Brassica napus]	0.58863	0.00761315	down	normal
Bra005163	aldo-keto reductase family 4 member C8 [Brassica rapa]	0.580094	0.00959122	down	normal
Bra025423	probable 2,3-bisphosphoglycerate-independent phosphoglycerate mutase isoform X1 [Brassica napus]	0.579375	0.000735067	down	normal
Bra013929	HEAT repeat-containing protein 6 isoform X2 [Brassica rapa]	0.577583	2.6121e-05	down	normal
Bra001530	eukaryotic initiation factor 4A-1-like isoform X1 [Brassica rapa]	0.573275	0.00345332	down	normal
Bra040987	vesicle transport v-SNARE 11-like [Brassica rapa]	0.571617	0.00313847	down	normal
Bra025339	60S acidic ribosomal protein P2-3-like [Brassica napus]	0.568861	0.00582928	down	normal
Bra025130	embryonic protein DC-8 isoform X2 [Brassica rapa]	0.568151	0.00205365	down	normal
Bra034909	acyltransferase-like protein At3g26840, chloroplastic [Brassica rapa]	0.567749	0.00073967	down	normal
Bra017856	phosphoenolpyruvate carboxykinase [ATP]-like [Brassica rapa]	0.565303	0.00104978	down	normal
Bra039195	polyadenylate-binding protein 4-like [Brassica rapa]	0.562104	6.95737e-05	down	normal
Bra005501	probable peroxygenase 3 [Brassica rapa]	0.561749	0.00137472	down	normal
Bra025242	pollen-specific protein-like At4g18596 [Brassica napus]	0.561273	0.000513971	down	normal
Bra030220	glycine-rich domain-containing protein 1 [Brassica rapa]	0.560011	0.00133162	down	normal
Bra030025	3-oxoacyl-[acyl-carrier-protein] reductase 5, chloroplastic [Brassica rapa]	0.55891	0.0073584	down	normal
Bra000265	protein COLD-REGULATED 15B, chloroplastic-like isoform X3 [Brassica napus]	0.558599	0.000117858	down	normal
Bra031593	calcium-transporting ATPase 4, endoplasmic reticulum-type [Brassica rapa]	0.558594	0.000116119	down	normal
Bra024787	aspartic proteinase nepenthesin-1-like [Brassica rapa]	0.558063	0.000753584	down	normal
Bra024042	serine carboxypeptidase-like 29 [Brassica rapa]	0.550422	5.37091e-05	down	normal
Bra013161	12-oxophytodienoate reductase 3 [Brassica rapa]	0.54994	0.00177903	down	normal
Bra003795	cytochrome P450 98A8-like [Brassica rapa]	0.549762	0.00638244	down	normal
Bra010732	thaumatin-like protein 1b [Brassica napus]	0.548772	0.00058313	down	normal
Bra016084	patellin-1-like [Brassica rapa]	0.543768	0.00155924	down	normal
Bra010790	#N/A	0.543296	0.000400582	down	normal
Bra018835	probable disease resistance protein At1g15890 [Brassica rapa]	0.542529	0.000212837	down	normal
Bra026494	probable carboxylesterase 18 [Brassica napus]	0.539301	0.000837694	down	normal
Bra035393	eukaryotic translation initiation factor-like [Brassica rapa]	0.537165	0.000305107	down	normal
Bra031007	basic transcription factor 3-like [Brassica rapa]	0.536393	0.000430757	down	normal
Bra000559	type III polyketide synthase C [Brassica rapa]	0.536307	0.00309401	down	normal
Bra022242	putative 3,4-dihydroxy-2-butanone kinase [Brassica rapa]	0.535875	0.00127149	down	normal
Bra028597	3-hydroxyacyl-[acyl-carrier-protein] dehydratase FabZ [Brassica oleracea var. oleracea]	0.535355	0.0025765	down	normal
Bra019099	calcineurin B-like protein 3 [Brassica napus]	0.532584	0.000138927	down	normal
Bra025232	acyltransferase-like protein At3g26840, chloroplastic [Brassica napus]	0.531723	0.00385948	down	normal
Bra018425	ATP-citrate synthase alpha chain protein 1 isoform X2 [Brassica rapa]	0.530613	0.00369447	down	normal
Bra024596	F-box/kelch-repeat protein At1g23390 [Brassica rapa]	0.52988	0.00113595	down	normal
Bra011553	NADH dehydrogenase [ubiquinone] 1 beta subcomplex subunit 9-like [Brassica napus]	0.528101	0.0115823	down	normal
Brassica_rapa_Pekinensis_newGene_969	F-box/FBD/LRR-repeat protein At1g16930-like [Brassica rapa]	0.524797	0.00511291	down	normal
Bra009080	protein BOLA2 [Brassica rapa]	0.524236	0.00031632	down	normal
Bra024134	spermidine coumaroyl-CoA acyltransferase-like [Brassica rapa]	0.522392	0.00461734	down	normal
Bra031657	probable mediator of RNA polymerase II transcription subunit 37b [Brassica rapa]	0.522104	0.000782569	down	normal
Bra001345	non-specific lipid-transfer protein 6-like [Brassica napus]	0.521484	1.61369e-05	down	normal
Bra038378	peroxiredoxin-2B-like [Brassica napus]	0.521243	9.64599e-05	down	normal
Bra021982	probable disease resistance protein At5g45510 isoform X2 [Brassica rapa]	0.517112	1.19473e-05	down	normal
Bra031319	putative cysteine-rich repeat secretory protein 17 [Brassica rapa]	0.515073	0.000522555	down	normal
Bra012056	thiosulfate sulfurtransferase 18-like isoform X1 [Brassica rapa]	0.51423	0.00609638	down	normal
Bra026100	S15/NS1, RNA-binding protein [Arabidopsis thaliana]	0.511298	0.0138849	down	normal
Bra039054	60S acidic ribosomal protein P2-3-like [Brassica rapa]	0.508654	4.68498e-05	down	normal
Bra037191	thiosulfate sulfurtransferase 16, chloroplastic isoform X1 [Brassica rapa]	0.507977	0.00517601	down	normal
Bra020056	LOW QUALITY PROTEIN: protein phosphatase 1 regulatory subunit pprA-like [Brassica rapa]	0.506923	5.91163e-05	down	normal
Bra008566	tetratricopeptide repeat protein 27 homolog [Brassica rapa]	0.505139	0.00514195	down	normal
Bra009079	meiosis arrest female protein 1 homolog [Brassica oleracea var. oleracea]	0.503871	0.004354	down	normal
Bra001851	putative cysteine-rich repeat secretory protein 13 [Brassica napus]	0.503544	0.00484859	down	normal
Bra016563	non-specific lipid-transfer protein-like protein At2g13820 [Brassica rapa]	0.50007	0.00164933	down	normal
Bra024450	spermidine hydroxycinnamoyl transferase-like [Brassica napus]	0.499695	0.00963504	down	normal
Bra038725	cysteine proteinase inhibitor 6 [Brassica rapa]	0.49624	0.000377156	down	normal
Bra021582	peptide-N4-(N-acetyl-beta-glucosaminyl)asparagine amidase A-like [Brassica rapa]	0.49476	3.00234e-05	down	normal
Bra033967	putative caffeoyl-CoA O-methyltransferase At1g67980 isoform X1 [Brassica rapa]	0.493042	0.0246492	down	normal
Bra036789	non-specific lipid-transfer protein 12-like [Brassica napus]	0.492141	0.000274358	down	normal
Bra035847	adenylate kinase 4 [Brassica rapa]	0.485632	0.00251891	down	normal
Bra032134	probable aspartic protease At2g35615 [Brassica rapa]	0.473531	0.0107138	down	normal
Bra010539	reticulon-like protein B1 [Brassica rapa]	0.472888	0.000280562	down	normal
Bra024207	non-specific lipid-transfer protein 13-like [Brassica napus]	0.468192	0.000138447	down	normal
Bra023631	disease resistance protein RML1B-like isoform X2 [Brassica rapa]	0.468005	0.000972973	down	normal
Bra021109	ultraviolet-B receptor UVR8-like, partial [Brassica rapa]	0.465825	0.00273005	down	normal
Bra017637	D-3-phosphoglycerate dehydrogenase 1, chloroplastic-like [Brassica rapa]	0.462149	4.3577e-05	down	normal
Bra000222	protein STRICTOSIDINE SYNTHASE-LIKE 2 [Brassica rapa]	0.461881	0.0037518	down	normal
Bra024950	palmitoyl-protein thioesterase 1-like [Brassica napus]	0.460729	0.000215287	down	normal
Bra040375	auxin-induced in root cultures protein 12-like [Brassica rapa]	0.459777	2.79446e-06	down	normal
Bra030815	probable LRR receptor-like serine/threonine-protein kinase At1g56140 isoform X3 [Brassica rapa]	0.456102	0.00249126	down	normal
Bra035262	UDP-glucose 4-epimerase 5 [Brassica napus]	0.453757	1.38641e-05	down	normal
Bra034488	probable transcription factor At1g61730 isoform X1 [Brassica rapa]	0.452958	0.00854922	down	normal
Bra003432	fasciclin-like arabinogalactan protein 10 [Brassica rapa]	0.452547	0.00138766	down	normal
Bra028488	acyltransferase-like protein At3g26840, chloroplastic [Brassica rapa]	0.451847	7.33218e-05	down	normal
Bra029221	gamma carbonic anhydrase-like 1, mitochondrial [Brassica rapa]	0.451451	0.000169609	down	normal
Bra013777	3-oxo-Delta(4,5)-steroid 5-beta-reductase [Brassica rapa]	0.44963	4.22153e-06	down	normal
Bra024265	non-specific lipid-transfer protein-like protein At5g64080 [Brassica rapa]	0.449476	0.00116157	down	normal
Bra008230	beta-glucosidase 20 isoform X1 [Brassica rapa]	0.449169	2.25671e-06	down	normal
Bra006769	peroxidase 68-like [Brassica napus]	0.418134	0.00191076	down	normal
Bra039824	myrosinase-like [Brassica rapa]	0.417748	0.00036086	down	normal
Bra031874	NADPH-dependent 1-acyldihydroxyacetone phosphate reductase-like [Brassica rapa]	0.408472	1.98014e-05	down	normal
Bra018375	acyl-coenzyme A thioesterase 13 [Brassica rapa]	0.405365	0.00235784	down	normal
Bra011265	flowering-promoting factor 1-like protein 1 [Brassica napus]	0.403323	3.22825e-05	down	normal
Bra039174	probable isoprenylcysteine alpha-carbonyl methylesterase ICMEL2 isoform X1 [Brassica rapa]	0.40006	0.00614665	down	normal
Bra018301	histone H1.2-like [Brassica rapa]	0.399458	0.0166638	down	normal
Bra027140	probable aldo-keto reductase 4 [Brassica rapa]	0.395155	0.00143172	down	normal
Bra023410	transaldolase-like [Brassica napus]	0.384453	0.00255458	down	normal
Bra023405	indole-3-acetic acid-amido synthetase GH3.17-like [Brassica rapa]	0.381036	0.00372742	down	normal
Bra018383	17.6 kDa class I heat shock protein 2 [Brassica rapa]	0.380999	1.76499e-06	down	normal
Bra040546	protein SIEVE ELEMENT OCCLUSION A [Brassica rapa]	0.379613	0.000419941	down	normal
Bra040285	serine/threonine-protein phosphatase 4 regulatory subunit 3-like isoform X4 [Brassica rapa]	0.379478	0.00245897	down	normal
Bra006397	glutamate decarboxylase 1 [Brassica rapa]	0.378233	0.00734487	down	normal
Bra039553	serine/threonine protein phosphatase 2A 59 kDa regulatory subunit B' gamma isoform [Brassica rapa]	0.376781	7.9828e-05	down	normal
Bra036905	non-specific lipid-transfer protein-like protein At2g13820 isoform X1 [Brassica rapa]	0.363781	0.00498874	down	normal
Bra018679	transferring glycosyl group transferase (DUF604) [Arabidopsis thaliana]	0.361899	0.00471509	down	normal
Bra036839	thioredoxin H1 [Brassica rapa]	0.346428	0.00242463	down	normal
Bra018652	DNA ligase 1 [Brassica rapa]	0.342868	0.000670157	down	normal
Bra038816	diacylglycerol kinase 3-like isoform X1 [Brassica napus]	0.342545	7.41342e-06	down	normal
Bra027486	probable inorganic phosphate transporter 1-6 [Brassica rapa]	0.342132	4.17939e-06	down	normal
Bra013507	dolichyl-diphosphooligosaccharide--protein glycosyltransferase subunit 2 isoform X2 [Brassica rapa]	0.330614	0.00218627	down	normal
Bra031550	GDSL esterase/lipase At1g06990 isoform X1 [Brassica rapa]	0.326958	0.000859593	down	normal
Bra011654	thaumatin-like protein 1b [Brassica rapa]	0.322627	0.000172144	down	normal
Bra026540	cytosolic sulfotransferase 11 [Brassica oleracea var. oleracea]	0.303332	1.28215e-05	down	normal
Bra024170	peroxisomal fatty acid beta-oxidation multifunctional protein AIM1-like isoform X1 [Brassica rapa]	0.299853	5.99516e-05	down	normal
Bra006507	elongation factor 1-beta 2-like [Brassica rapa]	0.297269	0.000556576	down	normal
Bra012288	epidermal growth factor receptor substrate 15-like 1 isoform X1 [Brassica rapa]	0.289202	6.95095e-06	down	normal
Bra020859	probable pectate lyase 16 [Brassica napus]	0.284016	0.0195536	down	normal
Bra022240	kinase family protein [Arabidopsis lyrata subsp. lyrata]	0.251832	0.00618123	down	normal
Bra000966	transmembrane protein [Arabidopsis thaliana]	0.231011	1.87036e-05	down	normal
Bra037461	cytochrome B5 [Brassica rapa]	0.216477	4.78632e-06	down	normal
Bra003136	29 kDa ribonucleoprotein, chloroplastic-like [Brassica napus]	0.21442	1.38597e-05	down	normal
Bra020043	elongation factor 1-beta 2 [Brassica rapa]	0.1787	0.00106191	down	normal
Bra016083	MICOS complex subunit Mic10-like isoform X1 [Brassica rapa]	0.172704	0.000209425	down	normal
Bra037484	Lactoylglutathione lyase / glyoxalase I family protein [Arabidopsis thaliana]	0.151854	0.000289074	down	normal
Bra006529	26S protease regulatory subunit 8 homolog A-like [Brassica rapa]	0.15175	4.49151e-06	down	normal
Bra003214	triosephosphate isomerase, cytosolic-like [Raphanus sativus]	0.121775	0.00031563	down	normal
Bra031207	marker for oxidative stress response protein [Arabidopsis thaliana]	0.120024	0.00601524	down	normal
Bra006465	zinc finger CCCH domain-containing protein 58-like isoform X1 [Brassica rapa]	0.0992173	0.0042949	down	normal
